# Supplementary material for: Circadian rhythm types and shift work demands shape sleep quality and depressive symptoms in shift-working nurses
Source: Front Public Health. 2025 Sep 23;13:1667778. doi: 10.3389/fpubh.2025.1667778 (PMC12500660; doi:10.3389/fpubh.2025.1667778)
Supplement: Supplementary file 1 [file Data_Sheet_1.XLSX]

## Sheet: Sheet1
ID	start_date_4w	end_date_4w	Shift_model	Total_shift_count	Shift_primary_nursing_hours	Day_primary_nursing_hours	Shift_work_hours	Day_work_hours	Total_work_hours	Overtime_hours	Day_primary_nurses	Night_primary_nurses	Dept_day_primary_nursing_hours	Dept_day_primary_nurses	Dept_night_primary_nursing_hours	Dept_night_primary_nurses	Dept_day_care_patients	Dept_night_care_patients	height	weight	gender	age	marital_status	number_of_children	ethnicity	education_level	years_of_experience	job_title	shift_work_experience	S1	S2	S3	S4	S5_1	S5_2	S5_3	S5_4	S5_5	S5_6	S5_7	S5_8	S5_9	S5_11	S6	S7	S8	S9	S10	D1
A101	2024-04-16	2024-05-13	DN	4	44	64	44	64	108	-32	8	5.5	1978	247.25	616	77	2320	3248	1.59	58	2	41	1	3	2	3	18	3	18	01:00:00	0	07:00:00	6	0	0	0	0	0	0	2	0	0	0	0	0	0	0	2	2
A102	2024-04-17	2024-05-14	DN	5	55	48	55	69	124	-16	6	6.88	1620	202.5	924	115.5	1626.25	2182.25	1.6	58	2	40	1	2	2	3	18	3	18	23:30:00	2	06:00:00	6	3	3	1	0	1	2	2	0	0	2	3	0	3	2	3	3
A103	2024-04-20	2024-05-17	DN	5	44	83	49	97	146	6	10.38	5.5	1209	151.13	616	77	1568.75	2031.75	1.62	48	2	38	2	1	2	3	14	3	14	00:00:00	2	07:00:00	6	2	1	3	0	0	0	0	1	0	1	2	0	2	2	3	3
A105	2024-04-21	2024-05-18	DN	5	44	88	55	88	143	3	11	5.5	823	102.88	616	77	1461.25	1879.5	1.6	52	2	24	2	1	1	3	1	1	1	00:00:00	0	07:00:00	7	0	0	0	0	0	0	0	1	0	2	1	0	3	1	2	2
A106	2024-04-22	2024-05-19	DN	4	44	96	44	96	140	0	12	5.5	1813	226.63	791	98.88	2315	3241	1.64	58	2	31	1	2	1	3	6	2	6	23:00:00	2	06:50:00	7	2	2	2	0	0	0	2	0	0	2	2	0	1	2	4	2
A107	2024-04-23	2024-05-20	DN	5	55	72	55	89	144	4	9	6.88	1184	148	616	77	1876.25	2528.75	1.6	52	2	35	1	2	1	3	14	3	12	00:00:00	3	07:00:00	6	2	2	3	0	0	2	0	0	0	0	1	0	2	2	3	3
A104	2024-05-06	2024-06-02	DN	4	44	68	44	86	130	-10	8.5	5.5	1280	160	616	77	1925	2597	1.56	52.9	2	37	1	3	1	3	13	3	13	23:00:00	1	07:00:00	8	1	0	0	0	0	1	0	1	1	0	1	0	2	2	3	2
A108	2024-04-23	2024-05-20	DN	4	44	48	60	90	150	10	6	5.5	1360	170	616	77	80	462	1.58	49.5	2	26	2	1	1	3	3	2	3	00:00:00	1	07:00:00	6	0	0	0	0	0	0	0	0	0	2	1	0	3	3	3	3
A110	2024-04-24	2024-05-21	DN	5	55	42	55	56	111	-29	5.25	6.88	871	108.88	616	77	1577.5	2318.75	1.63	56	2	38	1	3	1	3	15	3	13	00:00:00	1	06:45:00	6	2	2	0	0	0	0	0	0	0	0	2	0	2	2	3	2
A109	2024-05-01	2024-05-28	DN	5	55	80	55	80	135	-5	10	6.88	1822	227.75	1702	212.75	1348.75	1928.5	1.64	51	2	26	2	1	2	3	5	2	5	00:00:00	1	07:30:00	7	2	3	0	0	0	0	0	0	0	2	2	0	2	1	3	2
A114	2024-04-26	2024-05-23	DN	5	55	42	55	56	111	-29	5.25	6.88	854	106.75	627	78.38	1100	1554	1.53	57	2	41	1	3	2	3	18	3	18	23:00:00	2	06:40:00	6	0	0	0	0	0	0	0	0	0	0	1	0	2	1	3	1
A116	2024-04-28	2024-05-25	DN	8	62	21	70	21	91	-49	2.63	7.75	1043	130.38	542	67.75	1616.25	2334.5	1.6	48	2	27	1	1	1	4	1	2	1	01:00:00	2	06:50:00	5.5	3	0	0	0	0	0	0	0	0	0	2	0	3	3	3	2
A115	2024-05-06	2024-06-02	DN	4	44	71	44	106	150	10	8.88	5.5	2184	273	616	77	2405	3272.5	1.6	55	2	27	1	1	1	3	6	2	6	23:00:00	0	06:30:00	7	0	0	3	0	0	0	0	0	0	0	0	0	0	0	3	2
A111	2024-04-25	2024-05-22	DN	4	44	32	44	67	111	-29	4	5.5	1304	163	604	75.5	1292.5	1905.75	1.68	55	2	34	1	3	1	3	13	3	8	22:00:00	2	06:30:00	5.5	3	2	0	0	0	1	1	1	0	3	2	0	2	1	3	2
A117	2024-04-28	2024-05-25	DN	5	55	64	55	64	119	-21	8	6.88	1843	230.38	1730	216.25	1351.25	1932	1.6	60	2	28	2	1	1	3	6	2	6	00:20:00	1	06:45:00	5.8	1	0	1	0	0	0	0	1	0	1	1	0	1	1	3	2
A118	2024-04-29	2024-05-26	DN	3	33	32	41	74	115	-25	4	4.13	1344	168	616	77	115	596.75	1.6	57	2	37	1	3	2	3	12	3	12	23:00:00	3	06:30:00	6	2	2	1	0	0	3	0	3	0	3	1	3	1	1	2	2
A119	2024-04-29	2024-05-26	DN	4	44	63	44	98	142	2	7.88	5.5	903	112.88	616	77	1756.25	2275	1.54	56	2	27	2	1	1	3	7	2	7	00:00:00	1	06:30:00	6	0	3	0	0	0	0	1	0	0	2	2	0	2	2	4	2
A120	2024-04-29	2024-05-26	DN	5	55	56	55	84	139	-1	7	6.88	1015	126.88	616	77	1261.25	1690.5	1.58	47	2	40	2	1	1	3	17	3	17	02:00:00	2	07:00:00	4.5	3	3	3	0	3	0	0	0	0	3	3	3	3	2	3	2
A121	2024-05-01	2024-05-28	DN	3	33	80	33	101	134	-6	10	4.13	1296	162	572	71.5	1485	2077.25	1.57	49	2	39	1	3	2	3	17	3	16	00:00:00	2	06:20:00	5.5	3	3	3	1	1	2	2	1	0	3	2	1	2	2	2	3
A122	2024-05-02	2024-05-29	DN	4	44	88	44	99	143	3	11	5.5	1825	228.13	791	98.88	2407.5	3272.5	1.59	61	2	36	1	3	1	3	10	3	8	01:00:00	3	06:50:00	5.5	3	2	2	1	3	2	2	2	0	2	3	2	3	3	3	2
A123	2024-05-02	2024-05-29	DN	4	44	72	44	72	116	-24	9	5.5	1288	161	572	71.5	1500	2098.25	1.68	61	2	25	2	1	2	3	3	2	3	00:00:00	1	07:00:00	6.5	2	0	1	0	0	0	1	0	0	0	1	0	2	1	3	2
A125	2024-05-10	2024-06-06	DN	6	44	80	50	80	130	-10	10	5.5	1336	167	583	72.88	1595	2177	1.54	48.4	2	30	1	1	1	3	7	2	7	23:00:00	1	07:00:00	6	1	0	3	0	0	0	0	1	0	0	1	0	1	2	3	2
A124	2024-05-03	2024-05-30	APN	10	64	74	64	81	145	5	9.25	8	2086	260.75	1312	164	1533.75	2226	1.565	60	2	41	1	3	2	3	20	3	20	23:00:00	1	06:50:00	6.5	0	0	0	0	0	0	0	0	0	0	1	0	0	1	2	2
A127	2024-05-05	2024-06-01	DN	4	44	88	44	88	132	-8	11	5.5	1312	164	572	71.5	1573.75	2143.75	1.61	56	2	31	2	1	2	3	10	3	10	00:00:00	1	12:00:00	9	3	0	0	0	0	0	0	0	0	0	1	0	3	1	3	1
A131	2024-05-06	2024-06-02	DN	6	66	56	66	56	122	-18	7	8.25	1320	165	583	72.88	1586.25	2157.75	1.55	54	2	35	1	3	1	3	14	3	14	00:00:00	1	06:30:00	5.5	0	0	1	0	0	0	0	0	0	1	1	0	1	1	4	1
A171	2024-05-30	2024-06-26	DN	4	44	70	44	91	135	-5	8.75	5.5	938	117.25	616	77	962.5	1249.5	1.63	61	2	24	2	1	4	3	2	2	2	00:00:00	0	07:00:00	6.5	1	2	2	0	0	0	3	1	0	0	2	0	3	3	4	3
A168	2024-05-30	2024-06-26	DN	7	55	77	61	80	141	1	9.63	6.88	1085	135.63	572	71.5	1692.5	2296	1.6	53	2	24	2	1	2	3	1	2	1	01:00:00	3	07:00:00	5	3	3	3	0	0	1	1	1	0	2	2	0	3	3	4	2
A165	2024-05-29	2024-06-25	DN	5	44	46	48	90	138	-2	5.75	5.5	1088	136	616	77	1777.5	2483.25	1.65	54	2	32	1	3	1	3	11	3	11	00:00:00	2	06:40:00	6	0	0	0	0	0	0	2	0	0	0	1	0	3	3	4	2
A164	2024-05-28	2024-06-24	DN	10	70	63	70	63	133	-7	7.88	8.75	1441	180.13	1379	172.38	1086.25	1492.75	1.65	59	2	34	1	3	4	3	14	3	12	00:00:00	1	06:00:00	5	1	1	1	1	2	2	2	0	1	0	2	0	2	2	3	2
A163	2024-05-27	2024-06-23	DN	4	44	77	44	91	135	-5	9.63	5.5	1124	140.5	616	77	1752.5	2355.5	1.62	63	2	41	1	3	1	3	17	3	15	00:00:00	1	06:40:00	6	1	1	0	1	0	2	0	1	0	2	1	0	2	2	4	2
A162	2024-05-27	2024-06-23	DN	4	44	80	44	80	124	-16	10	5.5	1304	163	594	74.25	1751.25	2353.75	1.57	54	2	27	1	2	1	3	6	2	5	00:00:00	2	07:00:00	6	0	2	0	0	0	0	0	0	0	0	2	0	1	1	3	2
A161	2024-05-25	2024-06-21	DN	4	44	111	44	111	155	15	13.88	5.5	1092	136.5	616	77	1762.5	2369.5	1.63	62	2	34	1	3	1	3	10	3	7	22:00:00	1	07:00:00	7.5	0	0	3	0	0	1	0	0	0	0	0	0	1	1	3	1
A160	2024-05-24	2024-06-20	DN	5	55	49	55	49	104	-36	6.13	6.88	1099	137.38	616	77	1402.5	1890	1.63	73	2	27	2	1	2	3	5	2	5	01:00:00	3	07:30:00	5	3	3	3	1	1	3	3	1	0	2	2	3	3	3	5	2
A159	2024-05-23	2024-06-19	DN	5	55	42	55	70	125	-15	5.25	6.88	896	112	616	77	1683.75	2259.25	1.6	51	2	28	2	1	2	3	7	2	7	00:00:00	2	06:30:00	6	2	3	1	0	0	1	1	0	0	1	2	1	2	2	3	2
A157	2024-05-21	2024-06-17	DN	3	33	87	33	115	148	8	10.88	4.13	1144	143	572	71.5	1680	2285.5	1.65	65	2	38	1	3	2	3	13	3	13	00:00:00	2	06:30:00	6	0	0	3	0	3	0	0	0	3	0	1	0	3	3	2	2
A158	2024-05-22	2024-06-18	DN	7	63	69	63	69	132	-8	8.63	7.88	1233	154.13	688	86	1656.25	2243.5	1.6	49	2	25	2	1	1	3	3	2	3	00:00:00	1	07:00:00	7	1	0	0	0	0	0	1	0	0	1	1	0	2	1	6	1
A147	2024-05-18	2024-06-14	DN	3	33	98	33	105	138	-2	12.25	4.13	1302	162.75	550	68.75	1601.25	2147.25	1.65	62.5	2	37	1	1	1	2	17	3	17	03:00:00	3	07:00:00	4	3	3	3	0	0	0	0	0	0	3	0	0	3	3	2	3
A140	2024-05-12	2024-06-08	DN	4	44	21	44	77	121	-19	2.63	5.5	1204	150.5	616	77	1403.75	1867.25	1.59	52	2	39	1	3	1	3	16	3	15	01:00:00	2	07:00:00	5	3	2	0	2	1	0	3	3	3	3	2	0	2	2	3	2
A126	2024-05-05	2024-06-01	DN	4	44	56	44	90	134	-6	7	5.5	1272	159	616	77	1920	2590	1.6	58.2	2	39	1	3	2	2	13	3	13	00:00:00	3	07:00:00	6	3	3	1	0	0	2	0	1	0	3	1	-1	2	1	3	2
A156	2024-05-22	2024-06-18	DN	7	55	56	61	70	131	-9	7	6.88	1204	150.5	616	77	1708.75	2308.25	1.64	44	2	30	1	2	2	2	7	3	6	23:00:00	3	06:00:00	7	3	3	3	0	0	0	0	0	0	-1	2	0	2	1	4	2
B155	2024-05-21	2024-06-17	DN	7	55	3	63	77	140	0	0.38	6.88	1055	131.88	616	77	1680	2285.5	1.64	62	2	25	2	1	1	3	4	2	4	23:00:00	1	07:00:00	6	2	2	1	0	0	0	2	0	1	-1	1	0	2	1	4	3
A151	2024-05-20	2024-06-16	DN	6	44	80	52	88	140	0	10	5.5	1375	171.88	616	77	1798.75	2427.25	1.58	61	2	33	1	3	2	3	10	3	10	01:00:00	0	07:00:00	6	0	0	3	0	0	0	0	0	1	0	1	0	3	1	3	2
A152	2024-05-20	2024-06-16	DN	4	44	72	44	86	130	-10	9	5.5	1628	203.5	924	115.5	1635	2191	1.61	46	2	26	2	1	2	3	2	1	2	01:00:00	1	07:00:00	6	2	1	1	0	0	0	0	0	0	0	2	0	3	1	3	1
A154	2024-05-20	2024-06-16	DN	7	55	77	61	84	145	5	9.63	6.88	1197	149.63	616	77	1713.75	2315.25	1.58	52	2	31	1	1	1	3	8	3	8	01:00:00	1	06:00:00	5	2	3	2	0	0	3	3	2	0	1	1	0	3	3	3	3
A153	2024-05-20	2024-06-16	DN	4	33	52	37	101	138	-2	6.5	4.13	1704	213	616	77	1393.75	2415	1.65	71	2	36	1	2	1	3	15	3	15	00:00:00	3	06:50:00	5.5	3	3	2	1	3	0	0	1	0	1	1	0	3	2	3	2
A149	2024-05-19	2024-06-15	DN	4	44	56	44	97	141	1	7	5.5	1636	204.5	924	115.5	1867.5	2506	1.58	63.3	2	34	3	1	1	4	10	3	9	00:00:00	1	07:00:00	7	0	2	2	0	1	0	0	1	0	1	1	0	1	1	3	3
A150	2024-05-19	2024-06-15	DN	5	55	45	55	91	146	6	5.63	6.88	1041	130.13	616	77	2095	2821	1.6	53	2	29	1	1	1	3	8	3	1	00:00:00	2	07:00:00	5.5	3	2	0	0	3	3	2	3	2	3	2	0	2	3	3	2
A133	2024-05-10	2024-06-06	DN	7	55	37	61	72	133	-7	4.63	6.88	1115	139.38	616	77	1571.25	2028.25	1.58	55	2	38	1	3	2	3	14	3	14	00:00:00	1	07:00:00	6.5	0	0	0	0	0	0	0	0	0	0	1	0	0	0	2	1
A112	2024-05-19	2024-06-15	DN	4	44	40	44	89	133	-7	5	5.5	2122	265.25	616	77	2646.25	3596.25	1.57	46.5	2	32	2	1	2	4	5	3	5	23:30:00	1	07:00:00	7	2	0	1	0	0	0	0	2	0	0	1	0	2	1	2	2
A155	2024-05-18	2024-06-14	DN	3	33	56	33	105	138	-2	7	4.13	707	88.38	616	77	1500	2002	1.61	54	2	38	1	3	1	3	16	4	14	00:00:00	1	06:30:00	6	1	0	0	0	0	1	0	1	0	1	1	0	3	1	4	3
A148	2024-05-18	2024-06-14	DN	4	44	40	44	95	139	-1	5	5.5	1636	204.5	924	115.5	1632.5	2191	1.55	58.5	2	39	1	3	2	3	17	3	17	23:00:00	0	06:40:00	7	0	0	2	0	1	0	0	0	0	0	1	0	2	1	3	2
A146	2024-05-18	2024-06-14	DN	6	33	88	42	95	137	-3	11	4.13	1376	172	594	74.25	1576.25	2147.25	1.55	47.8	2	38	1	2	1	3	15	3	14	01:00:00	1	07:00:00	5.5	2	2	2	0	0	0	0	1	0	2	1	0	2	1	3	2
A175	2024-06-01	2024-06-28	DN	3	33	25	33	94	127	-13	3.13	4.13	770	96.25	637	79.63	1406.25	1925	1.65	63	2	34	1	3	1	3	14	3	12	00:00:00	1	07:00:00	7	1	3	1	0	0	0	0	1	0	0	1	0	2	2	5	2
A172	2024-05-31	2024-06-27	DN	6	66	46	66	53	119	-21	5.75	8.25	1427	178.38	1379	172.38	1111.25	1531.25	1.62	48	2	26	2	1	1	3	3	2	3	23:30:00	2	07:30:00	7	2	3	1	0	0	0	0	1	0	-1	3	1	3	2	3	4
A134	2024-05-09	2024-06-05	DN	5	55	98	55	112	167	27	12.25	6.88	987	123.38	616	77	1105	1449	1.65	65.5	2	27	2	1	3	3	4	2	4	02:00:00	3	07:00:00	4	3	0	0	0	2	3	0	3	0	3	3	0	3	3	4	4
B143	2024-05-09	2024-06-05	DN	5	55	91	55	105	160	20	11.38	6.88	1256	157	572	71.5	1698.75	2311.75	1.64	55	2	39	2	1	2	3	19	3	19	23:00:00	0	06:00:00	6.5	0	0	0	0	0	0	0	0	3	0	0	0	0	1	5	1
A170	2024-05-30	2024-06-26	DN	4	44	56	44	88	132	-8	7	5.5	973	121.63	619	77.38	1798.75	2530.5	1.61	54	2	35	1	2	1	3	13	3	12	00:00:00	0	06:45:00	6.5	1	3	3	0	0	0	0	2	2	0	1	0	3	1	4	2
A184	2024-06-22	2024-07-19	DN	5	55	21	55	66	121	-19	2.63	6.88	1240	155	594	74.25	1696.25	2304.75	1.72	50	2	26	2	1	1	3	4	2	4	00:00:00	1	07:00:00	6	0	0	1	0	0	0	0	0	0	0	1	0	0	0	3	1
A182	2024-06-17	2024-07-14	DN	2	22	91	22	105	127	-13	11.38	2.75	1498	187.25	616	77	1450	2100	1.57	50	2	38	1	1	1	3	14	3	14	23:00:00	0	07:00:00	7	0	0	1	0	0	0	0	0	1	0	1	0	0	1	2	1
A183	2024-06-17	2024-07-14	APN	8	NA	NA	56	125	181	41	NA	NA	NA	NA	NA	NA	NA	NA	1.63	47.2	2	29	2	1	1	4	2	3	1	23:00:00	3	07:00:00	6	3	0	0	0	0	0	0	0	0	3	2	0	3	2	1	1
A181	2024-06-08	2024-07-05	DN	5	55	42	55	84	139	-1	5.25	5.5	973	121.63	616	77	1718.75	2420.25	1.67	57	2	40	1	2	8	3	21	3	20	00:00:00	1	07:00:00	6.5	0	0	0	0	0	0	0	0	0	0	0	0	0	0	3	1
A179	2024-06-03	2024-06-30	DN	4	44	52	44	101	145	5	6.5	5.5	1467	183.38	616	77	1791.25	2427.25	1.6	58	2	38	1	3	1	3	18	3	13	22:30:00	2	07:00:00	5.5	2	2	3	0	1	0	0	0	0	-1	2	0	1	1	3	2
A176	2024-06-02	2024-06-29	DN	3	33	105	33	108	141	1	13.13	4.13	1249	156.13	616	77	1728.75	2332.75	1.56	56	2	44	1	3	1	3	23	4	21	00:00:00	1	05:30:00	5.5	0	0	0	0	0	0	0	0	0	0	1	0	2	1	2	1
A178	2024-06-02	2024-06-29	DN	4	44	42	44	84	128	-12	5.25	5.5	1092	136.5	616	77	1417.5	1911	1.56	54	2	37	1	3	1	3	15	3	15	00:00:00	1	06:30:00	6	1	2	1	0	0	0	0	1	0	0	2	1	1	2	5	2
A177	2024-06-02	2024-06-29	DN	1	11	133	11	133	144	4	16.63	1.38	1082	135.25	616	77	1776.25	2481.5	1.58	48	2	34	1	2	1	3	12	3	11	23:00:00	2	06:00:00	4	3	3	2	0	0	1	1	1	0	1	2	0	2	2	2	2
A174	2024-06-01	2024-06-28	DN	7	44	72	77	72	149	9	9	5.5	1328	166	616	77	1750	2352	1.6	60	2	32	1	3	1	3	11	3	8	23:30:00	3	07:00:00	7	3	0	0	0	3	0	0	0	0	3	1	0	3	2	3	2
A173	2024-05-31	2024-06-27	DN	4	44	91	44	91	135	-5	11.38	5.5	1204	150.5	616	77	1635	2194.5	1.64	60	2	29	2	1	1	4	5	3	4	01:00:00	0	07:30:00	6	0	0	0	0	0	0	0	0	0	0	1	0	0	0	3	1
A169	2024-05-30	2024-06-26	DN	4	44	77	44	77	121	-19	9.63	5.5	1215	151.88	692	86.5	1558.75	2107	1.58	57	2	37	1	3	1	3	15	3	14	22:00:00	2	06:30:00	7.5	2	0	0	0	0	0	0	0	3	0	1	0	3	3	2	1
A167	2024-05-30	2024-06-26	DN	3	33	35	33	59	92	-48	4.38	4.13	1085	135.63	572	71.5	1692.5	2296	1.57	46	2	35	1	2	1	3	12	3	12	23:00:00	1	07:00:00	5.5	0	0	0	0	0	0	0	0	0	0	1	0	3	3	3	2
A145	2024-05-09	2024-06-05	DN	6	66	80	66	80	146	6	10	8.25	1304	163	616	77	1925	2597	1.62	53	2	25	2	1	2	3	3	2	3	02:00:00	2	07:00:00	5	3	3	3	0	0	0	0	0	0	3	3	1	3	2	3	2
A138	2024-05-18	2024-06-14	DN	6	66	56	66	70	136	-4	7	8.25	945	118.13	616	77	1038.75	1356.25	1.56	47	2	26	2	1	2	3	3	2	3	00:00:00	2	07:00:00	5	3	3	3	2	2	2	3	3	2	2	2	1	3	3	2	3
A141	2024-05-13	2024-06-09	DN	3	33	72	41	93	134	-6	9	4.13	1312	164	616	77	147.5	745.5	1.6	57	2	33	3	2	1	3	11	3	10	23:00:00	1	06:30:00	6	3	2	1	0	0	1	1	1	1	1	2	0	2	1	3	2
B142	2024-05-12	2024-06-08	DN	2	22	42	22	98	120	-20	5.25	2.75	903	112.88	616	77	1723.75	2315.25	1.59	50	2	43	1	3	2	3	21	4	21	23:00:00	1	06:00:00	5	3	3	3	1	0	3	1	1	0	0	2	1	3	3	2	2
A113	2024-05-12	2024-06-08	DN	7	44	56	56	71	127	-13	7.38	5.5	1344	168	616	77	1815	2446.5	1.65	51.5	2	27	1	1	1	3	3	2	3	00:00:00	1	07:00:00	6.5	0	1	2	0	0	0	0	0	0	0	1	0	0	1	3	1
A129	2024-05-12	2024-06-08	DN	5	44	64	48	85	133	-7	8	5.5	1344	168	616	77	1815	2446.5	1.57	64	2	39	1	3	1	3	19	3	19	00:00:00	1	07:00:00	6.5	2	2	2	1	2	0	0	1	0	0	2	0	2	1	3	2
A139	2024-05-12	2024-06-08	DN	5	33	88	41	109	150	10	10.5	4.13	1668	208.5	616	77	1583.75	2369.5	1.6	53	2	34	2	1	1	3	11	3	11	00:00:00	2	07:00:00	6	3	0	0	1	1	0	0	1	1	3	1	0	3	1	3	2
A128	2024-05-12	2024-06-08	DN	5	55	49	55	84	139	-1	6.13	6.88	1025	128.13	620	77.5	1305	1732.5	1.68	66	2	39	1	3	1	3	14	2	10	00:00:00	1	06:45:00	6	2	1	0	0	0	3	2	1	3	0	1	0	2	1	3	2
A135	2024-05-10	2024-06-06	DN	5	44	92	48	99	147	7	11.5	5.5	1676	209.5	616	77	1583.75	2369.5	1.57	53	2	38	1	3	2	4	13	3	10	23:00:00	1	06:30:00	6	3	3	3	0	0	2	2	0	1	1	2	0	3	3	2	2
A137	2024-05-10	2024-06-06	DN	4	44	80	44	101	145	5	10	5.5	1648	206	924	115.5	1636.25	2196.25	1.57	66	2	41	1	4	1	3	17	3	17	00:00:00	1	07:00:00	7	1	2	1	0	3	3	2	3	3	3	1	0	3	3	3	2
A142	2024-05-10	2024-06-06	DN	4	44	70	44	105	149	9	8.75	5.5	966	120.75	619	77.38	1893.75	2464	1.65	68	2	39	1	2	1	3	17	3	17	00:30:00	2	07:00:00	6	2	2	2	1	0	0	1	2	1	1	2	0	1	1	3	1
A132	2024-05-07	2024-06-03	DN	4	44	72	44	86	130	-10	9	5.5	1312	164	583	72.88	1590	2163	1.56	56	2	34	1	2	1	3	12	3	11	01:00:00	1	06:30:00	5	2	2	2	1	3	2	1	2	2	1	2	0	2	2	3	2
A143	2024-05-07	2024-06-03	DN	4	44	35	44	98	142	2	4.38	5.5	777	97.13	616	77	1582.5	2117.5	1.63	56	2	43	1	3	2	3	22	3	16	23:00:00	1	06:30:00	7	1	0	1	0	0	2	2	1	0	1	0	0	0	2	4	2
A144	2024-05-09	2024-06-05	DN	5	55	96	55	96	151	11	12	6.88	1304	163	616	77	1925	2597	1.635	53	2	29	2	1	1	3	8	2	8	00:00:00	1	07:00:00	7	2	0	0	0	0	0	0	1	0	1	1	0	1	1	3	1
A1132	2024-08-09	2024-09-05	APN	8	50	86	50	86	136	-4	10.75	6.25	1268	158.5	714	89.25	1740	2338	1.63	56	2	31	1	2	1	3	8	3	8	00:00:00	1	06:30:00	6	3	3	3	0	0	2	0	2	0	3	2	0	3	3	3	3
A1113	2024-07-19	2024-08-15	DN	5	55	42	55	84	139	-1	5.25	6.88	980	122.5	616	77	1890	2665.25	1.59	53	2	33	1	3	1	3	12	3	9	00:30:00	2	06:45:00	5.5	3	2	0	0	0	0	0	2	2	2	2	0	3	3	3	2
A1119	2024-07-24	2024-08-20	APN	7	46	47	46	61	107	-33	5.88	5.75	1696	212	1796	224.5	135	218.75	1.68	72	1	35	1	3	4	3	10	2	10	00:00:00	1	06:50:00	6	2	0	0	0	0	0	0	0	0	8	1	0	1	1	3	2
A1122	2024-07-29	2024-08-25	APN	9	68	0	68	56	124	-16	0	8.5	392	49	840	105	605	675.5	1.59	54	2	34	2	1	1	3	15	3	15	01:00:00	2	09:00:00	6	3	3	2	1	0	0	0	2	1	3	2	0	3	2	4	2
A1128	2024-08-03	2024-08-30	APN	7	NA	NA	52	45	97	-43	NA	NA	NA	NA	NA	NA	NA	NA	1.7	65	1	28	1	2	1	3	5	2	5	23:00:00	2	07:00:00	7	1	1	1	0	1	0	0	1	0	1	1	0	1	1	2	2
A1130	2024-08-09	2024-09-05	APN	11	74	46	74	60	134	-6	5.75	9.25	1911	238.88	1834	229.25	1446.25	1926.75	1.64	57	2	26	2	1	2	3	4	2	3	02:00:00	1	11:00:00	6	2	1	0	0	0	0	0	1	0	0	1	0	2	2	3	2
A1131	2024-08-10	2024-09-06	APN	8	56	54	56	68	124	-16	6.75	7	2830	353.75	2726	340.75	40	96.25	1.62	55	2	32	2	1	2	3	8	3	8	01:00:00	1	10:00:00	8	1	1	2	0	0	0	2	0	0	0	1	0	2	2	4	2
A1129	2024-08-18	2024-09-14	APN	8	56	61	56	75	131	-9	7.63	7	1635	204.38	2010	251.25	176.25	355.25	1.58	52	2	37	1	2	2	3	16	3	16	00:00:00	2	07:00:00	7	0	1	0	0	0	0	0	0	0	0	1	0	1	1	3	2
A1112	2024-07-21	2024-08-17	APN	11	68	56	68	56	124	-16	7	8.5	2562	320.25	2762	345.25	17.5	147	1.78	78	1	34	1	2	1	3	13	3	13	01:00:00	2	08:00:00	6.5	2	0	0	0	0	0	1	0	0	0	1	0	1	2	2	2
A1137	2024-08-02	2024-08-29	APN	8	50	29	50	78	128	-12	3.63	6.25	2646	330.75	2664	333	17.5	145.25	1.6	52	2	34	1	2	1	3	10	3	9	22:00:00	0	07:00:00	9	0	2	3	0	0	0	0	0	0	0	1	0	0	0	2	1
A1136	2024-08-04	2024-08-31	APN	6	48	27	48	83	131	-9	3.38	6	1776	222	1752	219	1465	1963.5	1.68	65	2	40	1	3	1	3	18	3	14	00:00:00	0	07:00:00	7	0	0	0	0	0	0	0	0	0	0	1	0	3	2	3	2
A1133	2024-08-01	2024-08-28	APN	10	70	32	80	67	147	7	4	8.75	1520	190	1940	242.5	1033.75	1340.5	1.48	54	2	28	1	2	1	3	5	2	5	23:30:00	1	09:00:00	8	3	0	3	1	1	1	1	1	0	3	2	0	3	3	4	2
A1139	2024-07-31	2024-08-27	DN	3	33	40	33	99	132	-8	5	4.13	1472	184	1133	141.63	1767.5	2376.5	1.6	52	2	35	1	3	5	3	11	3	11	00:00:00	0	07:00:00	6	0	1	1	0	3	0	2	1	0	0	0	0	2	2	3	1
A1138	2024-07-31	2024-08-27	APN	8	56	40	64	40	104	-36	5	7	1528	191	1940	242.5	1033.75	1340.5	1.56	55	2	39	1	2	2	3	19	3	19	23:00:00	1	06:20:00	7	2	2	0	0	0	0	0	0	0	0	2	0	3	2	1	2
A1121	2024-07-29	2024-08-25	DN	7	51	28	57	56	113	-27	3.5	6.38	1015	126.88	756	94.5	958.75	1512	1.58	49	2	29	2	1	1	3	6	2	6	23:00:00	2	06:40:00	6	2	1	0	0	0	0	0	0	0	2	1	0	2	0	3	2
A1126	2024-07-30	2024-08-26	APN	7	43	55	43	62	105	-35	6.88	5.38	978	122.25	548	68.5	985	1347.5	1.63	57	2	33	1	2	2	3	11	3	10	23:00:00	2	06:40:00	6.5	2	1	2	0	0	0	0	0	0	0	1	0	2	0	3	1
A1125	2024-07-28	2024-08-24	APN	9	51	82	51	89	140	0	10.25	6.38	985	123.13	548	68.5	973.75	1338.75	1.63	51.5	2	24	2	1	1	3	2	2	2	00:00:00	1	08:00:00	7	2	1	3	0	0	0	0	1	0	2	1	0	2	2	4	2
A1123	2024-07-26	2024-08-22	APN	13	76	55	76	55	131	-9	6.88	9.5	1629	203.63	1950	243.75	115	273	1.69	65	1	34	1	2	4	3	12	3	12	01:00:00	2	11:00:00	8	2	1	2	1	1	0	0	1	2	1	2	1	3	3	3	2
A1118	2024-07-24	2024-08-20	APN	8	56	61	56	61	117	-23	7.63	7	2573	321.63	2680	335	17.5	119	1.73	65.3	1	44	1	2	2	3	22	3	22	23:30:00	3	07:13:00	6.5	2	2	2	0	2	0	2	2	0	0	2	0	1	1	5	2
A1110	2024-07-20	2024-08-16	DN	6	44	63	50	67	117	-23	7.88	5.5	1085	135.63	572	71.5	1781.25	2395.75	1.58	57	2	42	1	3	1	3	19	4	19	23:30:00	2	06:30:00	5.5	3	3	2	0	0	0	0	1	0	1	2	0	2	1	3	2
A1109	2024-07-20	2024-08-16	APN	6	42	93	42	121	163	23	11.63	5.25	2423	302.88	1796	224.5	1668.75	2437.75	1.625	67.5	2	37	1	3	1	3	14	3	12	00:00:00	1	06:30:00	5	2	2	1	0	0	0	1	1	0	0	2	0	2	1	2	2
A1115	2024-07-21	2024-08-17	DN	8	55	77	67	77	144	4	9.63	6.88	1428	178.5	561	70.13	1691.25	2269.75	1.68	75	1	25	1	1	2	3	2	2	2	00:00:00	0	06:30:00	6	1	1	1	0	0	0	2	1	2	0	2	0	3	3	3	2
A1111	2024-07-21	2024-08-17	APN	14	86	69	86	69	155	15	8.63	10.75	2562	320.25	2762	345.25	17.5	147	1.6	54	2	28	2	1	1	3	6	2	6	00:00:00	3	10:00:00	6.5	3	2	3	0	0	0	0	0	0	0	2	0	2	1	4	2
A1103	2024-07-22	2024-08-18	APN	8	56	40	56	89	145	5	5	7	1906	238.25	1792	224	1500	2005.5	1.58	52	2	38	1	3	1	3	16	1	14	23:00:00	1	07:05:00	7	0	3	3	0	0	0	0	1	0	0	2	0	1	1	3	1
A1117	2024-07-23	2024-08-19	APN	8	56	40	56	68	124	-16	5	7	1710	213.75	1806	225.75	118.75	246.75	1.59	58	2	37	1	3	1	3	12	3	10	23:30:00	0	07:00:00	7	0	2	0	0	0	2	0	0	0	0	1	0	2	2	1	2
A1114	2024-07-18	2024-08-14	DN	6	66	77	66	84	150	10	9.63	8.25	1113	139.13	616	77	1618.75	2168.25	1.63	62	2	35	1	2	1	3	13	3	13	23:00:00	1	06:00:00	5	1	1	1	0	0	0	0	0	0	0	1	0	0	1	3	1
A1105	2024-07-17	2024-08-13	DN	4	44	63	44	63	107	-33	7.88	5.5	1148	143.5	616	77	1402.5	1865.5	1.72	58	1	27	2	1	1	3	4	1	4	02:00:00	0	07:00:00	5	0	0	0	0	2	0	0	0	0	0	0	0	0	0	4	1
A1100	2024-07-21	2024-08-17	APN	9	72	37	72	37	109	-31	4.63	9	1268	158.5	1434	179.25	135	238	1.75	60	1	26	2	1	1	3	4	2	4	00:00:00	1	08:00:00	6.5	1	1	1	0	1	1	1	1	0	0	1	0	2	1	4	2
A1101	2024-07-15	2024-08-11	APN	9	66	26	66	26	92	-48	3.25	8.25	1660	207.5	1886	235.75	97.5	313.25	1.6	65	2	37	1	3	2	3	14	3	10	23:30:00	0	08:00:00	8	0	0	0	0	0	0	0	0	0	0	0	0	0	1	3	2
A195	2024-07-13	2024-08-09	APN	13	NA	NA	98	36	134	-6	NA	NA	NA	NA	NA	NA	NA	NA	1.73	78	1	24	2	1	2	3	2	2	2	23:00:00	1	07:00:00	8	1	0	1	0	0	0	0	0	0	0	1	0	3	3	5	1
A196	2024-07-13	2024-08-09	APN	12	NA	NA	84	45	129	-11	NA	NA	NA	NA	NA	NA	NA	NA	1.65	70	1	30	1	2	2	3	7	3	7	01:00:00	0	07:00:00	6	0	0	1	0	2	0	3	1	0	1	1	0	0	1	3	2
A191	2024-07-11	2024-08-07	APN	11	74	32	74	67	141	1	4	9.25	1899	237.38	1792	224	1517.5	2033.5	1.68	56	2	25	1	2	1	3	5	2	4	02:00:00	2	07:40:00	5.5	3	3	0	0	0	2	1	0	2	8	2	1	2	3	1	2
A186	2024-07-05	2024-08-01	APN	10	64	74	64	74	138	-2	8.88	7.5	1827	228.38	1782	222.75	1438.75	1937.25	1.72	84	1	28	2	1	2	3	6	2	5	01:00:00	2	09:00:00	8	3	3	3	0	0	2	2	1	0	1	2	1	3	1	2	2
A190	2024-07-05	2024-08-01	APN	10	70	71	70	71	141	1	9.75	7.5	1827	228.38	1782	222.75	1438.75	1937.25	1.7	85	1	35	1	2	1	3	12	3	12	00:00:00	2	06:30:00	6	0	1	0	0	3	1	1	0	0	0	1	0	1	1	3	2
A189	2024-07-07	2024-08-03	DN	2	22	14	22	98	120	-20	1.75	2.75	980	122.5	616	77	1746.25	2471	1.75	83	1	36	1	3	1	4	11	3	6	00:00:00	0	06:30:00	6	0	0	0	0	2	0	0	0	0	0	1	0	2	1	4	1
A188	2024-07-06	2024-08-02	APN	5	44	10	44	101	145	5	1.25	5.5	2356	294.5	2622	327.75	138.75	465.5	1.76	83	1	29	2	1	1	3	5	2	5	01:00:00	0	07:30:00	6	0	0	0	0	3	0	1	1	0	0	1	0	2	1	3	2
A187	2024-07-06	2024-08-02	APN	7	52	37	52	62	114	-26	4.63	6.5	2356	294.5	2622	327.75	138.75	465.5	1.71	65.5	1	38	1	2	1	3	13	3	13	23:00:00	0	06:30:00	7	0	0	0	0	3	0	0	0	1	0	0	0	1	1	3	1
A166	2024-05-30	2024-06-26	DN	5	55	56	55	101	156	16	7	6.88	1085	135.63	616	77	1776.25	2481.5	1.65	62.5	2	35	1	3	1	3	14	3	12	00:30:00	2	06:30:00	5	3	3	3	0	0	0	0	2	3	3	3	0	3	3	2	2
A193	2024-07-12	2024-08-08	APN	5	38	84	38	105	143	3	10.5	3.5	2350	293.75	784	98	1434.69	2263.19	1.56	45	2	29	2	1	1	4	2	2	2	00:00:00	1	07:00:00	7	2	1	1	0	0	0	0	0	0	0	1	0	2	1	3	2
A194	2024-07-12	2024-08-08	APN	4	28	20	28	62	90	-50	2.5	3.5	1211	151.38	1452	181.5	126.25	182	1.68	63	1	33	1	2	2	3	12	3	11	02:00:00	0	07:00:00	5	0	0	0	0	0	0	0	0	0	0	0	0	3	2	4	2
A198	2024-07-14	2024-08-10	APN	8	47	65	47	85	132	-8	8.13	5.88	929	116.13	548	68.5	1035	1431.5	1.56	49	2	28	2	1	2	4	2	2	2	00:00:00	1	07:00:00	6	1	1	1	0	0	2	2	1	0	2	1	0	2	1	3	2
A1116	2024-07-23	2024-08-19	APN	8	56	40	56	46	102	-38	5	7	1710	213.75	1806	225.75	118.75	246.75	1.57	52	2	42	3	2	1	3	20	3	18	00:30:00	1	07:30:00	7	2	0	0	0	0	2	2	1	0	2	1	0	2	3	3	3
A1104	2024-07-22	2024-08-18	APN	11	74	60	74	67	141	1	7.5	9.25	1906	238.25	1792	224	1500	2005.5	1.6	58	2	34	1	3	1	3	12	3	10	00:00:00	2	09:00:00	6	3	1	0	0	2	2	0	1	2	2	1	0	2	1	4	2
A1120	2024-07-28	2024-08-24	APN	9	68	35	68	63	131	-9	4.38	8.5	392	49	840	105	610	675.5	1.62	70	2	32	2	1	1	2	10	3	10	00:00:00	2	10:00:00	8	1	0	0	0	0	0	0	0	0	0	1	0	2	1	9	1
A1140	2024-08-03	2024-08-30	APN	9	64	32	72	39	111	-29	4	8	1520	190	1940	242.5	1005	1358	1.55	50	2	36	1	3	2	3	12	3	10	00:00:00	2	08:30:00	7	3	1	0	0	0	1	1	2	0	1	2	2	2	1	3	2
A1135	2024-08-12	2024-09-08	APN	12	72	59	72	59	131	-9	7.38	9	1175	146.88	980	122.5	1266.25	1688.75	1.63	53	2	28	2	1	2	3	5	2	5	02:00:00	3	07:10:00	4	3	2	1	0	3	1	3	0	0	8	1	2	3	3	6	2
A1106	2024-07-18	2024-08-14	APN	11	68	42	68	42	110	-30	5.25	8.5	1809	226.13	1738	217.25	1477.5	1984.5	1.65	65	1	37	1	2	1	3	13	3	13	01:00:00	1	07:00:00	6	1	0	0	0	1	0	0	0	0	0	1	0	1	1	2	2
A192	2024-07-12	2024-08-08	DN	4	44	84	44	98	142	2	10.5	5.5	1061	132.63	641	80.13	1835	2311.75	1.71	78	1	28	2	1	2	3	4	2	4	00:00:00	1	07:00:00	6.5	0	0	1	0	0	0	1	0	0	0	0	0	0	0	4	2
A1102	2024-07-26	2024-08-22	APN	8	47	86	47	93	140	0	10.75	5.88	971	121.38	548	68.5	975	1344	1.55	47.5	2	26	2	1	1	3	4	2	3	00:00:00	0	07:00:00	7	1	0	2	0	0	0	1	3	0	1	1	0	2	2	3	2
A197	2024-07-14	2024-08-10	DN	4	44	42	44	84	128	-12	5.25	5.5	952	119	616	77	1700	2289	1.56	62	2	30	1	2	2	3	6	2	5	00:00:00	3	07:00:00	6	2	0	0	0	0	0	0	1	0	0	1	0	0	0	4	2
A185	2024-07-03	2024-07-30	DN	4	44	70	44	70	114	-26	8.75	5.5	1120	140	616	77	2976.25	3893.75	1.61	49	2	26	2	1	1	3	3	2	3	00:00:00	2	07:00:00	6	3	1	0	0	0	0	0	0	0	0	2	0	3	2	4	2
A199	2024-07-15	2024-08-11	DN	4	44	84	44	112	156	16	10.5	5.5	980	122.5	616	77	1891.25	2667	1.64	53	2	27	2	1	2	3	5	2	4	00:00:00	0	07:00:00	7	0	0	1	0	0	0	0	0	0	0	0	0	0	0	4	1
A1108	2024-07-20	2024-08-16	DN	5	48	101	48	108	156	16	12.63	6	1257	157.13	696	87	1778.75	2392.25	1.625	59	2	28	2	1	1	3	7	3	7	01:00:00	1	06:40:00	5.5	0	0	0	0	0	0	0	0	0	0	0	0	2	1	3	1
A1124	2024-07-25	2024-08-21	DN	5	55	56	63	92	155	15	7	6.88	998	124.75	616	77	1848.75	2490.25	1.6	50	2	35	1	3	1	3	11	3	9	00:00:00	2	06:50:00	6	3	3	2	0	0	3	2	1	0	0	2	0	2	1	2	2
A1127	2024-07-30	2024-08-26	APN	5	44	24	44	66	110	-30	3	5.5	2607	325.88	2658	332.25	17.5	145.25	1.61	66	2	34	1	1	1	4	10	3	9	23:30:00	2	07:00:00	7	1	0	0	0	0	0	0	0	0	0	1	0	0	0	3	2
A1107	2024-07-19	2024-08-15	DN	4	44	96	44	107	151	11	12	5.5	1492	186.5	1133	141.63	1765	2373	1.6	51	2	34	1	3	2	3	10	3	10	00:00:00	1	06:50:00	6.5	1	0	2	0	0	0	0	1	0	1	1	0	2	2	4	2
T45	2024-09-19	2024-10-16	APN	3	18	34	18	83	101	-39	4.25	2.25	1729	216.13	1658	207.25	1253.75	1660.75	1.65	57	2	26	2	1	2	3	3	2	4	01:00:00	2	06:50:00	4.5	1	2	2	0	2	0	0	1	0	1	2	0	1	1	6	2
T22	2024-08-25	2024-09-21	DN	4	44	84	44	98	142	2	10.5	5.5	855	106.88	532	66.5	1306.25	1900.5	1.6	58	2	40	1	3	1	3	16	3	14	22:30:00	2	06:30:00	6	1	0	2	0	0	0	0	0	0	0	1	0	1	0	3	2
T95	2024-10-29	2024-11-25	DN	5	55	77	55	91	146	6	9.63	6.88	1302	162.75	616	77	1355	1802.5	1.59	55.5	2	37	1	3	1	3	16	3	16	23:30:00	1	06:30:00	6	1	3	2	0	1	0	0	1	0	2	1	0	0	1	4	2
T71	2024-10-12	2024-11-08	DN	4	44	91	44	91	135	-5	11.38	5.5	1001	125.13	616	77	1683.75	2262.75	1.61	51.3	2	42	1	2	1	3	20	3	19	00:00:00	0	06:20:00	6	0	1	0	0	0	0	0	0	0	0	1	0	0	1	3	3
T88	2024-10-24	2024-11-20	DN	4	33	64	37	92	129	-11	8	4.13	1236	154.5	620	77.5	1538.75	2056.25	1.56	58	2	36	1	3	1	3	14	3	14	00:00:00	1	06:30:00	6	1	0	0	0	0	0	0	0	0	0	1	0	2	1	2	2
T89	2024-10-25	2024-11-21	APN	8	56	40	56	54	110	-30	5	7	1959	244.88	1816	227	1500	1932	1.65	58	2	37	1	3	1	3	13	3	13	00:00:00	0	07:00:00	7	0	0	0	0	0	0	0	0	0	0	1	0	2	1	1	2
T90	2024-10-25	2024-11-21	APN	8	56	54	56	79	135	-5	6.75	7	1670	208.75	1788	223.5	128.75	290.5	1.66	57	2	31	1	2	1	3	9	3	8	00:00:00	1	08:00:00	6.5	1	0	0	0	0	0	0	0	0	0	1	0	2	1	4	2
T82	2024-10-20	2024-11-16	DN	4	44	63	44	84	128	-12	7.88	5.5	777	97.13	704	88	885	1149.75	1.6	48	2	29	2	1	1	3	6	2	6	01:00:00	0	07:20:00	6	2	0	0	0	0	0	1	0	0	0	1	0	2	2	3	1
T81	2024-10-21	2024-11-17	APN	5	35	49	35	77	112	-28	6.13	4.38	2280	285	784	98	1289.69	2337.56	1.58	52	2	35	1	2	1	3	11	3	10	23:50:00	1	06:50:00	6.5	3	3	2	0	3	0	0	1	0	1	2	0	2	2	4	2
T77	2024-10-21	2024-11-17	DN	5	33	40	41	83	124	-16	5	4.13	1032	129	616	77	1548.75	2159.5	1.6	53.5	2	34	1	2	4	2	11	3	10	23:00:00	1	06:40:00	6	2	2	2	0	0	0	0	1	0	0	2	0	1	1	3	3
T74	2024-10-18	2024-11-14	DN	5	44	112	48	112	160	20	14	5.5	1752	219	616	77	1803.75	2546.25	1.58	49	2	33	1	2	1	3	12	3	11	00:00:00	2	06:30:00	6	3	3	2	1	0	3	0	0	0	1	2	0	2	1	3	2
T79	2024-10-20	2024-11-16	APN	8	56	84	56	91	147	7	10.5	7	606	75.75	392	49	333.75	439.25	1.63	70	2	38	1	3	1	3	18	3	18	00:30:00	1	07:00:00	6.5	3	2	1	0	0	1	1	1	0	2	2	0	2	1	4	2
T73	2024-10-15	2024-11-11	DN	3	33	24	33	80	113	-27	3	4.13	1117	139.63	676	84.5	1488.75	2073.75	1.55	56	2	31	1	2	4	3	7	3	7	00:00:00	1	06:30:00	6	1	0	0	0	0	0	0	0	0	0	1	0	0	0	3	1
T66	2024-10-03	2024-10-30	DN	4	44	72	44	90	134	-6	9	5.5	1351	168.88	616	77	1543.75	1993.25	1.57	53	2	41	1	3	4	3	23	3	23	00:30:00	1	06:30:00	5.5	2	3	2	0	0	0	0	1	0	0	1	0	1	1	2	2
T70	2024-10-04	2024-10-31	DN	4	44	48	44	62	106	-34	6	5.5	1367	170.88	616	77	1566.25	2024.75	1.63	59	2	34	1	2	2	3	12	3	10	23:00:00	1	07:00:00	6.5	1	0	2	0	0	0	2	2	0	1	1	0	1	1	3	2
T59	2024-10-01	2024-10-28	DN	4	44	96	44	96	140	0	12	5.5	1327	165.88	616	77	1461.25	1928.5	1.62	68	2	25	2	1	1	3	4	2	4	23:00:00	1	07:20:00	8	1	0	0	0	0	0	0	0	0	1	1	0	2	1	2	2
T68	2024-10-02	2024-10-29	APN	8	56	61	56	61	117	-23	7.63	7	2133	266.63	1604	200.5	1226.25	1669.5	1.55	43.7	2	25	2	1	2	3	2	2	2	01:00:00	1	07:00:00	6	2	1	1	0	0	0	0	1	0	1	1	0	1	1	3	2
T67	2024-10-03	2024-10-30	DN	4	44	42	44	56	100	-40	5.25	5.5	616	77	616	77	1066.25	1447.25	1.63	50	2	28	1	2	4	3	8	3	7	00:30:00	0	07:00:00	6.5	0	1	2	0	1	0	2	2	2	0	1	0	2	2	3	2
T60	2024-10-01	2024-10-28	DN	2	22	63	22	105	127	-13	7.88	2.75	595	74.38	616	77	976.25	1387.75	1.58	50	2	24	2	1	1	3	2	2	2	23:00:00	0	06:00:00	7	0	1	1	0	0	0	0	0	0	0	1	0	2	1	4	2
T55	2024-09-26	2024-10-23	APN	8	50	34	50	76	126	-14	4.25	6.25	308	38.5	504	63	13.75	8.75	1.6	58	2	29	2	1	1	3	4	2	4	00:00:00	2	07:00:00	6	3	1	1	0	0	1	1	1	1	1	1	0	1	1	4	1
T64	2024-10-02	2024-10-29	DN	5	48	80	48	80	128	-12	10	6	1202	150.25	695	86.88	1588.75	2178.75	1.6	49	2	25	2	1	4	3	2	2	2	01:00:00	0	07:00:00	6	2	1	0	0	3	0	0	1	1	2	1	0	3	1	3	1
T57	2024-09-30	2024-10-27	DN	4	33	63	36	67	103	-37	7.88	4.13	1169	146.13	616	77	1725	2395.75	1.61	52	2	32	1	3	2	3	11	3	9	02:00:00	3	07:00:00	5	3	3	3	0	0	0	0	0	0	1	2	0	3	1	3	1
T56	2024-09-26	2024-10-23	APN	8	56	40	56	58	114	-26	5	7	1749	218.63	1890	236.25	147.5	262.5	1.62	51	2	35	1	3	3	3	13	3	10	23:00:00	3	07:00:00	6	2	2	1	0	0	0	0	0	0	0	1	0	1	1	4	2
T37	2024-09-13	2024-10-10	DN	5	44	39	44	67	111	-29	4.88	5.5	834	104.25	616	77	690	983.5	1.665	63	2	32	1	3	2	3	10	3	10	00:00:00	0	07:00:00	6.5	0	3	3	3	2	1	0	0	0	3	1	0	1	1	3	2
T53	2024-09-25	2024-10-22	APN	8	NA	NA	44	59.5	103.5	-36.5	NA	NA	NA	NA	NA	NA	NA	NA	1.76	54.4	1	25	2	1	1	3	3	2	3	23:00:00	1	06:30:00	6	1	0	1	0	1	0	1	1	0	1	1	0	2	1	3	3
T52	2024-09-23	2024-10-20	DN	5	55	56	55	91	146	6	7	6.88	763	95.38	616	77	1578.75	2157.75	1.6	54	2	32	1	2	2	3	11	3	10	00:00:00	0	06:40:00	6	0	0	0	0	0	0	0	0	2	0	0	0	0	0	3	1
T46	2024-09-18	2024-10-15	DN	5	33	76	41	84	125	-15	9.5	4.13	1453	181.63	616	77	1677.5	2346.75	1.55	49.8	2	42	1	3	2	3	20	3	20	00:00:00	0	07:00:00	7	0	0	0	0	0	0	0	0	0	0	0	0	2	1	3	1
T49	2024-09-18	2024-10-15	APN	11	74	46	74	46	120	-20	5.75	9.25	1739	217.38	1682	210.25	1237.5	1638	1.7	62.5	1	26	2	1	2	3	3	2	3	02:00:00	1	09:00:00	6	2	3	2	0	1	0	2	3	0	0	2	2	3	2	3	2
T40	2024-09-14	2024-10-11	DN	7	44	88	56	96	152	12	11	5.5	1439	179.88	616	77	1551.25	2257.5	1.67	55	2	29	1	1	1	3	5	2	5	01:00:00	1	06:40:00	5	1	1	3	0	0	0	0	0	0	0	1	0	1	1	3	1
T47	2024-09-18	2024-10-15	APN	14	92	45	92	45	137	-3	5.63	11.5	1683	210.38	2058	257.25	205	239.75	1.65	54	2	31	2	1	1	3	8	2	8	23:00:00	0	08:00:00	8	1	0	1	0	0	0	0	0	0	0	0	0	0	0	3	1
T48	2024-09-18	2024-10-15	DN	4	44	63	44	105	149	9	7.88	5.5	1264	158	737	92.13	1506.25	2222.5	1.605	47	2	27	2	1	1	2	4	2	4	00:00:00	1	07:00:00	6	1	1	2	0	0	0	0	1	0	1	1	0	2	2	3	2
T50	2024-09-19	2024-10-16	APN	10	70	57	70	57	127	-13	7.13	8.75	2878	359.75	3076	384.5	11.25	218.75	1.6	57.5	2	35	1	2	2	3	13	3	13	00:30:00	1	06:30:00	6	0	0	2	0	0	0	0	0	0	0	1	0	3	3	1	2
T51	2024-09-20	2024-10-17	DN	3	33	63	33	77	110	-30	7.88	4.13	798	99.75	693	86.63	580	778.75	1.72	55	2	25	1	1	1	3	2	2	2	23:00:00	2	06:00:00	6.5	3	0	0	0	1	1	1	0	0	0	1	0	1	1	4	1
T42	2024-09-16	2024-10-13	DN	4	44	56	44	84	128	-12	7	5.5	1091	136.38	605	75.63	1253.75	1888.25	1.63	62.4	2	32	1	2	1	3	10	3	9	01:00:00	2	06:00:00	4.5	3	3	1	0	0	0	0	1	2	2	2	3	2	1	3	2
T38	2024-09-13	2024-10-10	DN	4	44	64	44	64	108	-32	8	5.5	834	104.25	616	77	690	983.5	1.575	51	2	25	2	1	1	3	2	2	2	23:30:00	1	07:00:00	7	1	0	1	0	0	0	0	0	0	0	1	0	1	1	4	2
T41	2024-09-16	2024-10-13	APN	4	24	48	24	62	86	-54	6	3	880	110	1120	140	73.75	120.75	1.62	55	2	39	2	1	1	3	15	3	15	00:00:00	0	10:00:00	9	0	0	0	0	0	0	0	0	0	0	1	0	1	0	2	2
T43	2024-09-17	2024-10-14	APN	11	80	43	80	50	130	-10	5.38	10	1690	211.25	2058	257.25	205	215.25	1.71	65	1	33	1	2	2	3	9	3	8	23:00:00	2	07:00:00	6.5	3	3	1	0	0	1	0	1	0	0	2	0	2	1	3	2
T36	2024-09-12	2024-10-09	DN	4	44	42	44	70	114	-26	5.25	5.5	805	100.63	616	77	1287.5	2026.5	1.61	63	2	25	2	1	1	3	2	2	2	01:30:00	2	07:30:00	5.5	2	0	0	0	0	0	0	1	0	0	2	0	1	0	3	2
T28	2024-08-30	2024-09-26	APN	9	62	73	62	80	142	2	9.13	7.75	1111	138.88	1365	170.63	36.25	66.5	1.59	55	2	44	1	3	2	3	22	3	22	00:00:00	1	07:00:00	6	1	3	1	0	1	2	0	2	0	0	2	0	2	2	3	2
T34	2024-09-11	2024-10-08	DN	7	0	8	28	92	120	-20	1	0	1032	129	616	77	1467.5	1956.5	1.67	62.5	2	35	1	3	2	3	14	3	13	23:00:00	2	07:00:00	6	3	3	3	2	2	2	2	2	1	0	2	0	2	2	3	2
T33	2024-09-02	2024-09-29	APN	10	70	40	80	54	134	-6	5	8.75	1376	172	1966	245.75	977.5	1359.75	1.555	41	2	25	2	1	1	3	3	2	3	01:00:00	2	10:00:00	7	2	1	0	0	0	0	0	0	0	0	1	0	0	0	3	1
T31	2024-09-01	2024-09-28	DN	2	11	64	15	113	128	-12	8	1.38	1104	138	616	77	1585	2121	1.57	66	2	38	1	3	1	3	16	3	16	00:00:00	2	06:00:00	4	3	2	2	3	0	0	2	3	3	3	2	0	3	3	3	2
T27	2024-08-29	2024-09-25	APN	8	62	30	62	72	134	-6	3.75	7.75	2628	328.5	2748	343.5	141.25	393.75	1.64	67	2	41	3	2	1	3	19	3	19	00:00:00	1	06:00:00	6	2	2	1	0	2	0	1	1	2	1	2	0	2	1	2	4
T25	2024-08-28	2024-09-24	DN	5	55	73	55	87	142	2	9.13	6.88	1257	157.13	616	77	1523.75	2189.25	1.58	48.5	2	33	1	2	1	3	11	3	10	00:00:00	0	07:00:00	6.5	1	1	1	0	0	0	0	0	0	1	1	0	2	2	4	2
T21	2024-08-24	2024-09-20	APN	6	NA	NA	29	100	129	-11	NA	NA	NA	NA	NA	NA	NA	NA	1.57	48	2	31	1	2	1	3	6	2	4	00:00:00	1	07:00:00	6	2	2	0	0	0	2	1	1	0	3	2	0	3	3	3	2
T20	2024-08-24	2024-09-20	DN	4	44	63	44	91	135	-5	7.88	5.5	917	114.63	715	89.38	835	1058.75	1.69	50	2	28	1	1	1	3	7	2	6	23:30:00	1	06:50:00	6	2	2	2	0	0	0	0	0	1	2	2	1	2	1	3	2
T23	2024-08-26	2024-09-22	DN	7	44	70	56	77	133	-7	8.75	5.5	1309	163.63	605	75.63	1523.75	2115.75	1.65	53.8	2	25	2	1	1	3	4	2	4	23:00:00	2	07:00:00	6.5	3	1	3	0	0	0	0	1	0	0	2	0	2	2	4	2
T24	2024-08-26	2024-09-22	DN	4	44	77	44	91	135	-5	9.63	5.5	994	124.25	616	77	998.75	1457.75	1.6	60	2	33	1	2	2	3	10	3	11	00:00:00	1	07:00:00	6.5	1	0	2	0	0	2	2	1	2	2	1	0	2	1	3	2
T18	2024-08-22	2024-09-18	APN	13	NA	NA	95	50	145	5	NA	NA	NA	NA	NA	NA	NA	NA	1.69	62.1	1	29	1	2	2	3	6	2	6	01:00:00	1	07:00:00	6	0	0	2	0	2	1	3	3	0	3	2	0	3	3	4	2
T10	2024-08-15	2024-09-11	DN	4	44	72	44	72	116	-24	9	5.5	1064	133	616	77	1571.25	2184	1.63	60	2	39	1	3	2	3	17	3	17	23:00:00	3	07:00:00	6	2	2	2	0	0	0	0	0	0	0	0	0	0	0	3	2
T12	2024-08-16	2024-09-12	DN	4	33	88	37	88	125	-15	11	4.13	1211	151.38	616	77	1526.25	2042.25	1.6	46	2	24	2	1	1	3	2	2	2	00:00:00	1	07:00:00	7	0	0	0	0	0	0	0	1	0	0	0	0	2	2	3	2
T17	2024-08-21	2024-09-17	DN	7	44	88	56	96	152	12	11	5.5	1459	182.38	616	77	1697.5	2380	1.685	60	2	37	1	1	1	3	17	3	16	01:30:00	1	06:40:00	5	2	2	3	0	0	0	0	1	0	0	2	0	3	3	3	3
T14	2024-08-21	2024-09-17	DN	2	22	126	22	126	148	8	15.75	2.75	1307	163.38	616	77	1686.25	2416.75	1.63	51	2	35	1	2	1	3	11	3	11	01:00:00	3	06:30:00	5.5	3	3	3	0	0	0	0	3	0	3	2	0	3	2	4	3
T6	2024-08-13	2024-09-09	APN	10	70	29	70	61	131	-9	3.63	8.75	1713	214.13	1860	232.5	185	322	1.56	62	2	39	1	3	2	3	18	3	18	23:00:00	2	07:00:00	6.5	1	1	0	0	0	0	0	0	0	0	1	0	1	1	2	2
T9	2024-08-14	2024-09-10	DN	4	33	63	36	91	127	-13	7.88	4.13	1257	157.13	616	77	1527.5	2049.25	1.63	62.5	2	41	1	2	1	3	19	3	18	23:30:00	1	06:30:00	7	1	0	1	0	0	0	0	0	0	0	1	0	1	0	3	1
T7	2024-08-13	2024-09-09	APN	7	48	16	48	86	134	-6	2	6	1117	139.63	1318	164.75	50	103.25	1.6	50	2	34	1	3	2	3	11	3	9	23:00:00	1	06:30:00	6	0	1	0	0	0	0	0	2	1	0	2	0	1	1	3	1
T5	2024-08-10	2024-09-06	DN	8	44	70	60	82	142	2	8.75	5.5	1434	179.25	623	77.88	1950	2639	1.62	51	2	27	2	1	2	3	4	2	4	00:00:00	0	07:30:00	6.5	2	1	0	0	2	2	1	2	0	1	2	0	1	1	3	2
T8	2024-08-13	2024-09-09	DN	4	44	91	44	91	135	-5	11.38	5.5	1239	154.88	583	72.88	1577.5	2271.5	1.6	50	2	33	1	3	2	3	11	3	9	23:00:00	2	07:00:00	7	2	0	0	0	1	0	0	0	0	0	1	0	1	1	3	2
T2	2024-08-09	2024-09-05	DN	4	33	87	37	93	130	-10	10.88	4.13	1438	179.75	623	77.88	1960	2653	1.6	45	2	24	2	1	1	2	3	2	3	23:30:00	0	08:00:00	8.5	0	0	0	0	0	0	0	0	0	0	1	0	0	0	5	2
T1	2024-08-08	2024-09-04	APN	15	90	58	90	58	148	8	7.25	11.25	1175	146.88	988	123.5	1273.75	1699.25	1.61	54	2	39	1	3	1	3	17	3	14	00:00:00	1	06:30:00	6	0	2	1	0	0	0	1	0	0	0	1	0	1	1	3	1
T113	2024-11-20	2024-12-17	APN	8	56	40	64	54	118	-22	5	7	1568	196	1896	237	917.5	1237.25	1.62	61	2	30	1	2	2	3	8	3	7	23:00:00	1	06:45:00	6.5	0	3	0	0	0	0	0	2	0	2	1	0	2	1	3	2
T114	2024-11-20	2024-12-17	APN	10	70	43	70	60	130	-10	5.38	8.75	1775	221.88	1906	238.25	90	243.25	1.76	83	1	35	1	2	2	4	12	3	11	00:00:00	2	07:00:00	5.5	2	1	0	0	3	0	0	0	0	1	2	0	2	2	4	2
T111	2024-11-20	2024-12-17	APN	8	56	26	56	54	110	-30	3.25	7	1775	221.88	1906	238.25	90	243.25	1.67	65.5	1	35	1	3	1	3	11	3	11	23:00:00	1	07:00:00	7	1	0	1	0	0	0	0	0	0	2	1	0	2	1	3	1
T76	2024-11-18	2024-12-15	DN	4	44	35	44	42	86	-54	4.38	5.5	1093	136.63	695	86.88	1131.25	1485.75	1.61	55	2	31	2	1	1	3	6	3	6	00:00:00	1	07:00:00	6.5	2	1	2	0	1	0	0	0	0	0	2	0	1	1	3	2
T115	2024-11-21	2024-12-18	DN	3	33	98	33	119	152	12	12.25	4.13	1372	171.5	616	77	1480	1911	1.615	62	2	33	1	2	1	3	11	3	10	22:30:00	1	07:00:00	8	1	0	1	0	2	2	1	0	0	1	1	0	1	1	3	1
T112	2024-11-21	2024-12-18	DN	7	44	35	56	72	128	-12	4.38	5.5	896	112	605	75.63	1503.75	2010.75	1.6	55	2	32	2	1	1	3	9	3	8	00:00:00	3	07:00:00	6	3	2	2	0	3	0	2	0	0	1	1	0	3	2	4	2
T110	2024-11-20	2024-12-17	APN	10	70	50	70	57	127	-13	6.25	8.75	2550	318.75	2698	337.25	267.5	518	1.74	62	1	36	1	3	1	3	14	3	14	01:00:00	2	10:00:00	9	2	0	2	0	3	0	0	0	0	0	2	2	2	1	5	2
T109	2024-11-20	2024-12-17	DN	6	33	52	45	60	105	-35	6.5	4.13	1509	188.63	616	77	1930	2614.5	1.63	79	2	35	2	1	1	3	11	3	11	00:00:00	2	07:00:00	5.5	2	0	1	0	2	2	0	0	2	0	1	0	2	1	3	3
T108	2024-11-11	2024-12-08	DN	4	44	49	44	77	121	-19	6.13	5.5	1050	131.25	616	77	1586.25	2129.75	1.61	58	2	34	1	3	1	3	11	3	9	23:00:00	1	07:00:00	7	2	2	2	0	0	1	1	1	0	0	1	0	2	2	3	2
T107	2024-11-13	2024-12-10	DN	4	44	104	44	104	148	8	13	5.5	1536	192	616	77	1771.25	2392.25	1.595	70	2	24	2	1	2	3	2	2	2	23:00:00	1	06:00:00	7	0	0	0	0	0	0	0	0	0	0	0	0	0	0	3	1
T106	2024-11-07	2024-12-04	DN	3	33	84	33	91	124	-16	10.5	4.13	1064	133	616	77	1212.5	1599.5	1.66	55	2	25	2	1	2	3	3	2	2	00:00:00	2	06:00:00	6	3	2	3	0	0	3	0	1	0	1	2	0	1	1	2	2
T105	2024-11-04	2024-12-01	DN	4	44	21	44	105	149	9	2.63	5.5	816	102	616	77	1462.5	2030	1.54	47.5	2	42	1	2	1	3	21	3	20	00:00:00	0	08:00:00	7	0	0	0	0	2	0	0	0	0	0	1	0	2	1	3	2
T75	2024-11-05	2024-12-02	DN	4	33	72	36	72	108	-32	9	4.13	899	112.38	616	77	1291.25	1709.75	1.635	59	2	25	2	1	1	3	2	2	2	23:00:00	3	07:00:00	4.5	3	1	3	0	0	0	1	0	0	3	2	0	2	1	4	1
T100	2024-11-04	2024-12-01	DN	4	44	84	44	119	163	23	10.5	5.5	1267	158.38	611	76.38	1843.75	2588.25	1.6	67	2	36	1	3	1	3	13	3	11	00:00:00	1	06:50:00	6	2	2	1	0	1	2	1	1	0	2	1	0	2	1	3	2
T96	2024-10-29	2024-11-25	DN	5	55	72	55	72	127	-13	9	6.88	1948	243.5	1820	227.5	1515	1953	1.63	55	2	26	2	1	1	3	3	2	3	00:00:00	1	07:00:00	7	0	0	0	0	0	0	0	0	0	0	1	0	0	1	3	2
T94	2024-10-28	2024-11-24	APN	6	48	55	48	97	145	5	6.88	6	2271	283.88	1748	218.5	1428.75	2075.5	1.6	51	2	26	2	1	1	3	2	2	2	01:00:00	3	07:00:00	6	3	3	3	3	0	3	3	3	3	0	2	0	3	3	1	3
T86	2024-10-23	2024-11-19	APN	8	56	40	56	59	115	-25	5	7	1673	209.13	1802	225.25	112.5	313.25	1.65	62	1	30	2	1	2	3	8	3	8	00:00:00	3	07:00:00	5	3	2	0	0	0	0	0	0	0	0	1	0	1	0	3	1
T101	2024-11-06	2024-12-03	APN	10	70	49	70	63	133	-7	6.13	8.75	672	84	392	49	812.5	1095.5	1.57	63	2	38	1	3	1	3	13	3	11	00:00:00	1	07:00:00	6	2	2	3	2	1	2	2	1	1	2	1	0	1	1	5	3
T104	2024-11-05	2024-12-02	DN	5	55	72	55	72	127	-13	9	6.88	1360	170	616	77	1645	2208.5	1.61	52	2	31	1	2	2	3	6	2	6	00:00:00	3	07:00:00	6	3	3	1	0	0	0	0	2	0	2	2	0	3	2	3	1
T103	2024-11-05	2024-12-02	DN	3	33	72	33	107	140	0	9	4.13	1360	170	616	77	1645	2208.5	1.57	50	2	37	2	1	2	3	12	3	12	00:00:00	2	07:00:00	6	3	1	1	0	1	0	0	0	0	2	1	0	3	2	3	3
T102	2024-11-06	2024-12-03	DN	1	11	112	11	112	123	-17	14	1.38	1243	155.38	696	87	1750	2352	1.61	66	2	41	1	2	2	3	20	3	19	23:30:00	1	06:40:00	6.5	0	1	2	0	0	0	0	0	0	0	1	0	1	1	3	2
T98	2024-10-30	2024-11-26	DN	5	55	80	55	80	135	-5	10	6.88	1392	174	616	77	1583.75	2198	1.58	62	2	25	2	1	2	3	2	2	2	00:00:00	2	07:00:00	6	0	0	1	0	0	0	0	0	0	0	0	0	0	1	3	1
T97	2024-10-30	2024-11-26	DN	4	44	40	44	68	112	-28	5	5.5	1392	174	616	77	1583.75	2198	1.64	67.6	2	32	1	2	2	3	6	2	6	23:00:00	1	06:50:00	7	0	0	0	0	0	0	0	0	0	0	0	0	0	0	4	1
T92	2024-10-25	2024-11-21	DN	4	44	80	44	80	124	-16	10	5.5	1093	136.63	676	84.5	1476.25	2052.75	1.6	55	2	30	1	3	1	3	8	2	6	23:00:00	0	06:30:00	7	0	0	2	0	0	0	0	0	0	0	0	0	2	1	3	1
T91	2024-10-25	2024-11-21	APN	9	60	50	60	58	118	-22	6.25	7.5	1670	208.75	1788	223.5	128.75	290.5	1.65	61	2	35	1	3	2	3	11	3	11	23:00:00	0	06:30:00	7	0	0	0	0	0	0	0	0	0	0	1	0	2	1	3	1
T87	2024-10-24	2024-11-20	DN	4	44	0	44	74	118	-22	0	5.5	795	99.38	616	77	1415	2049.25	1.63	68	2	39	1	2	1	3	15	3	15	00:30:00	1	06:30:00	6	0	2	2	0	2	0	0	2	2	0	1	0	3	2	2	2
T85	2024-10-23	2024-11-19	DN	4	44	63	44	84	128	-12	7.88	5.5	994	124.25	616	77	1583.75	2208.5	1.67	54	2	30	3	2	2	3	6	3	5	01:00:00	1	07:00:00	5.5	1	0	0	0	0	0	0	1	0	0	2	0	1	1	4	2
T84	2024-10-22	2024-11-18	DN	5	44	95	48	101	149	9	11.88	5.5	809	101.13	616	77	1413.75	2047.5	1.555	52.9	2	34	1	2	2	4	10	3	10	00:00:00	3	06:30:00	5.5	2	3	3	0	3	3	3	1	0	1	2	0	3	1	3	2
T83	2024-10-22	2024-11-18	APN	13	14	47	58	96	154	14	5.88	1.75	484	60.5	399	49.88	558.75	658	1.645	68	2	29	2	1	1	3	8	2	8	01:00:00	1	07:00:00	5	0	0	1	0	0	0	0	0	0	1	1	0	2	1	3	2
T80	2024-10-21	2024-11-17	APN	5	35	70	35	91	126	-14	8.75	4.38	2280	285	784	98	1289.69	2337.56	1.62	52	2	36	1	2	1	3	14	3	14	23:30:00	1	06:50:00	6.5	0	0	0	0	0	0	0	0	0	0	1	0	2	1	4	2
T16	2024-08-21	2024-09-17	APN	6	42	77	42	91	133	-7	9.63	5.25	2193	274.13	784	98	1218.44	2168.69	1.53	46	2	35	1	3	1	3	14	3	13	00:00:00	2	06:50:00	6.5	3	2	3	0	0	1	0	1	0	0	2	2	2	2	3	2
TB1	2025-01-29	2025-02-25	DN	5	48	31	48	66	114	-26	3.88	6	964	120.5	684	85.5	1137.5	1520.75	1.63	52	2	30	1	3	1	3	8	2	8	23:00:00	1	07:00:00	7	1	2	1	0	0	0	0	1	0	1	1	0	1	1	3	2
TB2	2025-01-28	2025-02-24	APN	2	14	27	14	97	111	-29	3.38	1.75	849	106.13	560	70	1000	1333.5	1.56	50	2	37	1	3	1	3	15	3	13	23:00:00	3	07:00:00	5.5	3	3	1	1	0	1	1	0	0	3	2	1	2	2	2	3
TB3	2025-02-03	2025-03-02	APN	8	NA	NA	60	90	150	10	NA	NA	NA	NA	NA	NA	NA	NA	1.63	55	2	42	1	3	2	2	20	3	20	23:00:00	1	06:50:00	6	0	0	2	0	0	0	0	0	0	0	1	0	1	0	2	1
TB4	2025-02-05	2025-03-04	DN	4	44	42	44	42	86	-54	5.25	5.5	1099	137.38	616	77	1392.5	1795.5	1.64	54	2	32	1	3	2	3	6	3	2	00:00:00	0	07:00:00	7	0	0	0	0	0	0	0	0	0	0	0	0	0	0	3	1
TB5	2025-02-06	2025-03-05	DN	2	22	84	22	112	134	-6	10.5	2.75	1386	173.25	616	77	1336.25	1862	1.63	57	2	39	1	1	2	3	20	3	20	23:00:00	1	06:30:00	7	0	0	2	0	0	0	0	0	0	0	1	0	2	1	3	1
TB6	2025-02-06	2025-03-05	DN	6	33	88	37	95	132	-8	11	4.13	1312	164	605	75.63	235	360.5	1.62	48	2	32	2	1	1	3	10	3	10	00:00:00	3	07:00:00	6.5	3	3	3	1	0	1	3	1	1	2	2	3	2	2	2	2
TB7	2025-02-09	2025-03-08	DN	1	11	16	11	138	149	9	2	1.38	1127	140.88	616	77	1747.5	2455.25	1.64	55	2	32	1	3	1	3	12	3	12	00:00:00	1	06:40:00	6.5	0	0	0	0	0	1	1	0	0	0	2	0	3	2	4	2
TB8	2025-02-11	2025-03-10	DN	3	33	48	33	62	95	-45	6	4.13	1384	173	616	77	1835	2479.75	1.59	54.1	2	39	1	3	2	3	14	3	14	23:00:00	3	07:00:00	6	3	2	1	1	0	1	1	1	1	2	1	0	3	2	3	2
TB9	2025-02-11	2025-03-10	DN	3	33	91	33	91	124	-16	11.38	4.13	1113	139.13	616	77	1517.5	2115.75	1.6	48	2	26	2	1	1	3	4	2	4	00:00:00	2	07:00:00	6	0	0	0	0	0	0	0	0	0	0	1	0	0	1	2	1
TB10	2025-02-11	2025-03-10	DN	3	33	77	33	77	110	-30	9.63	4.13	1379	172.38	616	77	1453.75	1947.75	1.61	51	2	27	2	1	2	2	6	2	5	02:00:00	2	07:10:00	5	1	1	0	0	0	0	3	0	0	0	2	0	2	2	3	3
TB11	2025-02-11	2025-03-10	APN	6	42	8	42	71	113	-27	1	5.25	1136	142	1584	198	161.25	309.75	1.52	53	2	38	1	2	2	3	17	3	17	00:00:00	0	06:00:00	6	0	3	0	0	0	0	0	1	2	3	2	0	2	2	1	2
TB12	2025-02-11	2025-03-10	APN	6	32	92	35	92	127	-13	11.5	4	1183	147.88	784	98	1668.75	2241.75	1.64	56	2	31	1	2	1	3	9	3	9	23:30:00	1	06:40:00	6	2	2	2	1	0	1	0	2	0	1	2	0	2	3	2	3
TB13	2025-02-13	2025-03-12	DN	4	40	103	40	110	150	10	12.88	5	1925	240.63	812	101.5	2882.5	3937.5	1.6	60	2	33	1	2	1	3	10	3	10	23:30:00	2	07:00:00	7	2	2	3	1	1	0	0	0	0	1	1	0	1	1	3	1
TB14	2025-02-12	2025-03-11	APN	7	46	82	46	89	135	-5	10.25	5.75	1256	157	1012	126.5	1452.5	1939	1.73	60	2	36	1	3	1	3	14	3	11	00:00:00	1	07:00:00	6	2	1	3	0	0	0	0	2	0	3	2	0	3	3	3	4
TB15	2025-02-14	2025-03-13	DN	6	52	6	52	55	107	-33	0.75	6.5	1116	139.5	696	87	1667.5	2240	1.58	49.8	2	28	2	1	2	4	2	2	2	00:00:00	1	08:00:00	7	3	3	2	1	2	0	2	0	0	0	2	0	3	2	4	2
TB16	2025-02-15	2025-03-14	DN	1	40	80	40	87	127	-13	10	5	1925	240.63	812	101.5	2877.5	3930.5	1.6	55	2	30	2	1	1	3	6	3	6	23:30:00	2	06:30:00	5.5	3	2	1	0	3	0	0	1	0	3	2	0	2	1	3	2
TB17	2025-02-17	2025-03-16	APN	11	68	49	68	49	117	-23	6.13	8.5	1796	224.5	1990	248.75	100	253.75	1.59	58	2	39	1	2	1	3	18	3	18	00:00:00	1	06:40:00	6	1	0	1	0	0	3	0	1	0	1	1	1	3	2	1	2
TB18	2025-02-18	2025-03-17	DN	3	21	21	21	70	91	-49	2.63	2.63	1925	240.63	812	101.5	2835	3871	1.7	68	2	43	1	3	1	3	20	3	20	23:00:00	1	07:00:00	7.75	0	0	0	0	0	0	0	0	0	1	0	0	0	0	2	2
TB19	2025-02-19	2025-03-18	DN	4	33	48	37	52	89	-51	6	4.13	1120	140	616	77	1642.5	2126.25	1.58	64	2	34	1	2	2	3	11	3	9	00:00:00	1	06:20:00	6	0	0	0	0	0	0	0	0	0	0	1	0	0	1	3	2
TB20	2025-02-21	2025-03-20	DN	5	44	72	55	72	127	-13	9	5.5	1344	168	616	77	1505	2012.5	1.605	40.6	2	24	2	1	1	3	1	2	1.5	00:00:00	1	07:10:00	6.5	2	2	1	1	1	1	2	3	1	0	2	0	2	1	3	2
TB21	2025-02-21	2025-03-20	DN	5	44	77	48	109	157	17	9.63	5.5	1113	139.13	655	81.88	1963.75	2654.75	1.6	50	2	28	1	1	1	4	2	2	2	00:00:00	3	06:50:00	5	3	0	0	0	1	0	0	2	0	2	2	0	3	1	3	3
TB22	2025-02-24	2025-03-23	APN	1	NA	NA	8	143	151	11	NA	NA	NA	NA	NA	NA	NA	NA	1.62	50	2	27	2	1	1	4	1	2	1	01:00:00	1	07:00:00	6	1	0	0	0	0	0	0	1	0	0	1	0	1	2	5	1
TB23	2025-02-24	2025-03-23	DN	4	44	63	44	70	114	-26	7.88	5.5	1386	173.25	616	77	538.75	735	1.55	54	2	34	1	3	2	3	12	3	12	23:00:00	2	06:45:00	6.5	1	1	0	0	0	0	0	0	1	1	1	0	1	1	2	2
TB24	2025-02-25	2025-03-24	APN	9	66	40	66	68	134	-6	5	8.25	1922	240.25	1400	175	1808.75	2434.25	1.53	63	2	40	1	3	2	3	17	3	17	22:30:00	0	06:40:00	7	0	1	3	0	3	0	0	0	0	0	1	0	1	1	2	2
TB25	2025-02-26	2025-03-25	APN	11	74	60	74	63	137	-3	7.5	9.25	2686	335.75	3142	392.75	153.75	364	1.56	55	2	36	1	2	1	3	11	3	11	01:00:00	0	07:00:00	5.5	0	1	0	0	0	1	0	0	0	0	2	0	3	2	1	2
TB26	2025-02-26	2025-03-25	DN	4	44	63	44	105	149	9	7.88	5.5	1155	144.38	616	77	1496.25	2156	1.62	58	2	32	2	1	4	3	8	3	8	01:00:00	3	07:00:00	6	2	0	1	0	0	1	1	1	0	1	2	0	2	1	4	2
TB27	2025-02-28	2025-03-27	APN	10	64	60	64	67	131	-9	7.5	8	2944	368	3294	411.75	56.25	238	1.7	73	1	41	1	3	2	3	20	3	20	00:00:00	2	07:00:00	7	1	1	1	0	1	1	0	0	0	0	1	0	1	0	4	1
TB28	2025-02-28	2025-03-27	DN	3	33	49	33	98	131	-9	6.13	4.13	963	120.38	616	77	1813.75	2451.75	1.73	87	1	36	1	3	1	4	11	3	8	23:30:00	0	07:00:00	7.5	0	0	0	0	0	0	0	0	0	0	1	0	0	0	3	2
TB30	2025-02-28	2025-03-27	APN	12	NA	NA	90	45	135	-5	NA	NA	NA	NA	NA	NA	NA	NA	1.62	54	2	24	2	1	2	3	1	2	1	00:00:00	2	06:30:00	6	2	3	3	1	2	2	0	2	3	2	3	1	3	3	1	2
TB31	2025-03-27	2025-04-23	DN	4	44	0	44	84	128	-12	0	5.5	539	67.38	616	77	1168.75	1699.25	1.59	58.5	2	42	1	3	2	3	20	3	20	00:00:00	0	06:45:00	6.5	0	0	0	0	3	2	2	1	1	1	1	0	2	2	3	1
TB32	2025-03-28	2025-04-24	DN	5	44	63	47	84	131	-9	7.88	5.5	959	119.88	714	89.25	713.75	1069.25	1.58	52	2	29	2	1	1	3	7	2	7	00:00:00	1	07:00:00	7.5	0	2	2	0	1	1	0	1	0	0	1	0	1	1	4	2
TB33	2025-03-29	2025-04-25	DN	4	44	88	44	102	146	6	11	5.5	1504	188	627	78.38	1558.75	2182.25	1.65	62.5	2	36	1	3	2	3	11	3	11	23:00:00	2	06:45:00	6	3	3	2	2	2	1	1	2	0	3	1	0	2	2	2	2
TB34	2025-04-08	2025-05-05	DN	4	44	56	44	70	114	-26	7	5.5	1183	147.88	616	77	1430	2084.25	1.6	60	2	38	1	3	1	3	14	3	12	22:00:00	1	07:00:00	8	0	0	0	0	0	0	0	0	0	0	0	0	0	0	3	1
TB35	2025-04-08	2025-05-05	APN	8	56	77	56	77	133	-7	9.63	7	1594	199.25	1343	167.88	1107.5	1533	1.59	54	2	34	1	3	2	3	12	3	10	22:30:00	1	07:00:00	7	1	3	0	0	0	2	2	1	0	1	1	3	2	1	3	1
TB36	2025-04-09	2025-05-06	APN	8	56	63	56	66	122	-18	7.88	7	1538	192.25	1293	161.63	1097.5	1519	1.6	50.5	2	34	1	3	2	4	10	3	7	00:00:00	1	06:45:00	6	2	2	3	0	1	0	0	0	0	2	2	0	2	2	3	1
TB37	2025-04-11	2025-05-08	DN	5	55	77	55	84	139	-1	9.63	6.88	1183	147.88	616	77	1405	2049.25	1.62	54	2	35	1	1	1	3	15	3	15	00:00:00	2	07:00:00	7	0	0	0	0	0	2	0	0	0	0	0	0	0	0	5	1
TB38	2025-04-16	2025-05-13	DN	3	33	64	33	64	97	-43	8	4.13	1016	127	616	77	1580	2124.5	1.58	60	2	37	1	3	1	3	14	3	13	00:00:00	1	07:00:00	7	0	0	0	0	0	0	0	0	0	0	1	0	0	1	1	2
TB39	2025-04-18	2025-05-15	DN	7	33	49	49	70	119	-21	6.13	4.13	959	119.88	506	63.25	1348.75	1932	1.66	66	2	27	2	1	2	3	4	2	4	23:00:00	3	07:00:00	6	2	2	0	0	1	0	0	1	0	0	2	0	3	3	3	2
TB40	2025-04-19	2025-05-16	DN	3	33	56	33	56	89	-51	7	4.13	987	123.38	616	77	1253.75	1667.75	1.58	53	2	30	1	1	2	3	8	2	9	23:00:00	3	07:00:00	5.5	3	3	1	0	0	0	0	0	0	0	2	0	3	2	3	3
TB41	2025-04-21	2025-05-18	DN	4	44	35	44	63	107	-33	4.38	5.5	1085	135.63	572	71.5	1247.5	2019.5	1.605	56.5	2	34	2	1	1	3	12	3	12	00:00:00	3	07:00:00	5	3	3	3	0	0	0	0	0	0	2	2	3	3	3	2	2
TB42	2025-04-23	2025-05-20	APN	4	26	32	26	73	99	-41	4	3.25	1040	130	1254	156.75	131.25	231	1.53	58	2	44	1	3	1	3	22	3	22	00:00:00	0	06:30:00	6	0	0	1	0	1	0	0	0	0	0	0	0	0	1	3	2
TB43	2025-04-24	2025-05-21	DN	4	44	49	44	80	124	-16	6.13	5.5	1127	140.88	616	77	1831.25	2658.25	1.58	55	2	36	1	3	1	3	16	3	14	23:00:00	1	06:30:00	6.5	2	2	2	0	0	0	0	1	0	2	2	0	2	1	3	2
TB45	2025-04-28	2025-05-25	DN	4	44	77	44	84	128	-12	9.63	5.5	770	96.25	616	77	1038.75	1436.75	1.64	68	2	41	1	3	2	3	20	3	18	00:00:00	2	06:30:00	6	0	2	0	0	0	2	0	0	0	0	1	0	2	2	2	2
TB46	2025-04-29	2025-05-26	APN	8	56	47	56	54	110	-30	5.88	7	2685	335.63	3014	376.75	117.5	441	1.7	67	1	33	1	3	2	3	12	3	12	00:00:00	2	07:10:00	6	2	3	0	0	1	0	0	0	0	0	1	0	2	2	5	3
TB47	2025-04-29	2025-05-26	APN	9	64	40	64	48	112	-28	5	8	944	118	1148	143.5	141.25	211.75	1.59	53	2	27	2	1	2	3	3	2	3	02:00:00	2	07:00:00	5	2	3	0	1	0	3	3	3	0	2	2	1	3	3	1	4
TB48	2025-05-03	2025-05-30	APN	8	56	61	56	75	131	-9	7.63	7	1788	223.5	1940	242.5	142.5	308	1.53	50	2	35	1	4	1	3	14	2	11	23:00:00	0	06:30:00	7	0	3	0	0	0	0	3	0	0	0	0	0	0	1	3	2
TB49	2025-05-01	2025-05-28	DN	3	33	63	33	63	96	-44	7.88	4.13	1344	168	616	77	1385	1946	1.645	54	2	28	1	1	2	3	6	3	6	00:00:00	0	07:00:00	6.5	1	2	3	0	0	0	0	1	0	0	2	0	1	1	3	1
TB50	2025-05-01	2025-05-28	DN	5	55	84	55	84	139	-1	10.5	6.88	1197	149.63	616	77	1347.5	2056.25	1.65	51	2	26	2	1	2	3	3	2	3	00:30:00	1	07:15:00	7	2	0	0	0	0	0	0	1	0	0	1	0	0	1	4	2
TB51	2025-05-01	2025-05-28	APN	10	64	46	64	60	124	-16	5.75	8	1712	214	1920	240	193.75	306.25	1.76	68	1	31	2	1	1	3	8	3	8	23:00:00	1	07:10:00	7	2	2	1	0	0	0	0	1	0	0	1	0	1	1	3	1
TB52	2025-05-01	2025-05-28	APN	11	74	53	74	53	127	-13	6.63	9.25	2685	335.63	3024	378	117.5	437.5	1.63	49	2	31	1	2	1	3	8	3	8	23:00:00	2	07:30:00	8	3	3	2	0	0	0	0	0	0	0	2	0	2	1	3	2
TB53	2025-05-02	2025-05-29	APN	8	44	111	44	118	162	22	8.5	7	2685	335.63	3024	378	95	409.5	1.64	48	2	36	2	1	1	3	10	3	10	00:00:00	2	08:00:00	6	2	2	2	0	0	1	1	0	0	2	2	2	2	2	2	2
TB54	2025-05-04	2025-05-31	DN	4	44	111	44	118	162	22	13.88	5.5	1888	236	616	77	2436.25	3452.75	1.58	54	2	35	1	2	2	3	12	3	12	00:00:00	3	06:50:00	6	3	2	3	0	1	0	0	1	0	0	3	3	3	3	2	2
TB55	2025-05-04	2025-05-31	APN	7	52	58	52	65	117	-23	7.25	6.5	1683	210.38	1928	241	205	358.75	1.61	56	2	36	3	2	1	3	13	3	13	01:00:00	3	07:00:00	5	3	2	0	0	1	0	0	0	0	0	2	2	1	1	3	2
TB56	2025-05-04	2025-05-31	APN	10	70	50	70	57	127	-13	6.25	8.75	2677	334.63	3042	380.25	153.75	430.5	1.68	62	2	38	1	2	1	3	16	3	17	00:00:00	3	07:00:00	6	3	2	3	0	0	0	0	1	0	0	1	0	2	2	4	2
TB57	2025-05-04	2025-05-31	APN	11	60	86	66	86	152	12	10.75	7.5	1149	143.63	784	98	1695	2275	1.6	48	2	29	2	1	2	3	6	3	6	00:00:00	3	07:00:00	6	2	0	2	0	0	0	0	0	0	2	1	0	2	1	3	2
TB58	2025-05-04	2025-05-31	APN	9	60	78	60	78	138	-2	9.75	7.5	2271	283.88	1768	221	1715	2229.5	1.625	49	2	26	2	1	1	3	4	2	3	00:00:00	1	07:10:00	7	1	0	2	0	0	0	0	1	0	0	1	0	2	1	5	2
TB59	2025-05-04	2025-05-31	APN	7	46	89	46	89	135	-5	11.13	5.75	2168	271	1634	204.25	1380	1925	1.59	52.5	2	30	1	3	1	3	6	3	3	23:00:00	1	07:00:00	6	0	0	0	0	0	0	0	0	0	0	1	0	0	0	3	1
TB60	2025-05-04	2025-05-31	DN	5	51	77	51	77	128	-12	9.63	6.38	1273.5	159.19	740	92.5	1792.5	2411.5	1.58	48.5	2	30	1	1	2	3	8	3	7	23:00:00	3	07:00:00	6	2	2	2	0	0	0	2	1	0	2	2	2	3	2	3	2
[truncated: 65 more columns]
