# Supplementary material for: Circadian rhythm types and shift work demands shape sleep quality and depressive symptoms in shift-working nurses
Source: Front Public Health. 2025 Sep 23;13:1667778. doi: 10.3389/fpubh.2025.1667778 (PMC12500660; doi:10.3389/fpubh.2025.1667778)
Supplement: Supplementary file 2 [file Table_1.XLSX]

## Sheet: Contents
Supplementary Table Descriptions
Table S1	Descriptive Statistics of Work Demand Related Indicators, PSQI, PHQ-9, and FR/LV Scores
Table S2a	Correlation Matrix of Study Variables
Table S2b	P-values Matrix for Correlation Analysis of Study Variables
Table S3	Variance inflation factors for variables included in the GLMs
Table S4	GLMs Predicting PSQI and PHQ-9 Scores with Interaction Terms Involving Total Night Shift Count and Shift Workload Exposure
Figure S1	Q–Q plot of Pearson residuals for the GLM predicting PSQI and PHQ-9 scores
Figure S2	Monte Carlo simulation of sleep quality and depressive symptom trajectories with an alternative smoothing factor (α = 0.4).

## Sheet: Table S1
Table S1 Descriptive Statistics of Work Demand Related Indicators, PSQI, PHQ-9, and FR/LV Scores
Variables	Mean	SD.	Min.	Median Q1	Median	Median Q3	Max.
Total shift count	5.86458	2.70483	1	4	5	8	15
Total night shift count	3.83681	1.14053	0	3	4	4	7
Total evening shift count	2.02778	2.54696	0	0	1	4	13
Shift work hours	49.75	14.8251	8	44	47.5	56	98
Day work hours	79.8351	20.3397	21	64	80	93	143
Total work hours	129.585	16.7171	86	119	131	141	181
CMI mean	3.58578	3.40853	0.677143	1.38071	2.23857	3.59143	16.465
Illness severity	0.368465	0.431791	0	0.0891282	0.197801	0.369181	2
NPR expected	0.199328	0.15392	0.1156	0.127262	0.143086	0.172132	0.999181
Day NPR actual	0.858635	3.18382	0.0470391	0.0879475	0.107413	0.170373	31.9778
Shift NPR actual	0.258755	0.649473	0.0197753	0.0335177	0.0408579	0.111462	7.2
Day workload	1.2768	0.803062	0.0228412	0.840392	1.26671	1.61334	6.92391
Shift workload	3.17082	2.29274	0.0179097	1.39668	3.38889	4.29222	21.1876
Day workload exposure	106.531	73.589	1.30195	59.6545	105.123	136.593	630.076
Shift workload exposure	146.269	107.991	0.895486	67.1363	146.889	199.233	932.254
PSQI score	7.96875	3.35824	1	6	8	10	17
PHQ-9 score	7.19097	4.11697	0	4	7	9	22
FR score	12.9757	4.2871	5	10	12.5	16	25
LV score	18.8125	4.10993	7	16	19	22	30
Notes: PSQI, Pittsburgh Sleep Quality Index (sleep quality); PHQ-9, Patient Health Questionnaire-9 (depression); FR, Flexible-rigid; LV, Languid-vigorous; SD, Standard Deviation ; Median Q1, Median with 25th percentile; Median Q3, Median with 75th percentile; CMI, Case Mix Index; NPR, Nurse-to-Patient Ratio

## Sheet: Table S2a
Table S2a Correlation Matrix of Study Variables
Variables	Total_night_shift_count	Total_evening_shift_count	Total_shift_count	Shift_work_hours	Day_work_hours	Total_work_hours	Day_workload	Shift_workload	Day_workload_exposure	Shift_workload_exposure	age	years_of_experience	shift_work_experience	BMI	PSQI_score	PHQ_9_score	FR_score	LV_score
Total_night_shift_count		-0.0154009	0.448588	0.741377	-0.351233	0.18915	-0.0508207	-0.0975654	-0.166989	0.218233	-0.100843	-0.0724116	-0.088695	0.0174829	0.0370274	0.0346091	0.102968	0.0557528
Total_evening_shift_count	-0.0154009		0.851595	0.560874	-0.426851	-0.0502119	-0.520025	-0.588621	-0.574957	-0.459791	-0.0506656	-0.05431	-0.0384461	0.0107379	0.0935501	0.0486862	0.0186787	0.0237607
Total_shift_count	0.448588	0.851595		0.869627	-0.526384	0.0724949	-0.455232	-0.53043	-0.555682	-0.245049	-0.101448	-0.0884969	-0.0839602	0.00234971	0.106442	0.0649154	0.0597948	0.0654181
Shift_work_hours	0.741377	0.560874	0.869627		-0.54285	0.156789	-0.307896	-0.380938	-0.442305	-0.0385951	-0.145454	-0.120322	-0.123369	0.0181748	0.107431	0.0732216	0.105006	0.0590904
Day_work_hours	-0.351233	-0.426851	-0.526384	-0.54285		0.689601	0.326694	0.42758	0.666743	0.268969	0.10006	0.0865381	0.0788207	-0.0521025	0.0159496	0.00282657	-0.084763	0.0620785
Total_work_hours	0.18915	-0.0502119	0.0724949	0.156789	0.689601		0.139278	0.204789	0.408487	0.296004	-0.0230461	-0.0160073	-0.0211395	-0.030835	0.093147	0.0519518	-0.0173195	0.111868
Day_workload	-0.0508207	-0.520025	-0.455232	-0.307896	0.326694	0.139278		0.793075	0.890746	0.727665	-0.00442841	0.00988374	-0.0262678	-0.0592348	0.0410953	-0.0447739	0.03569	0.0388545
Shift_workload	-0.0975654	-0.588621	-0.53043	-0.380938	0.42758	0.204789	0.793075		0.774462	0.87504	0.00929604	0.00887237	-0.0106371	-0.0750696	0.0962877	0.0107371	-0.0523996	0.0389666
Day_workload_exposure	-0.166989	-0.574957	-0.555682	-0.442305	0.666743	0.408487	0.890746	0.774462		0.656482	0.0433575	0.0604519	0.0335837	-0.0322389	0.0355492	-0.00673645	-0.0388055	0.064403
Shift_workload_exposure	0.218233	-0.459791	-0.245049	-0.0385951	0.268969	0.296004	0.727665	0.87504	0.656482		-0.099191	-0.0958134	-0.118678	-0.109924	0.100481	0.0244898	0.0184247	0.106631
Age	-0.100843	-0.0506656	-0.101448	-0.145454	0.10006	-0.0230461	-0.00442841	0.00929604	0.0433575	-0.099191		0.9584	0.940555	0.35894	-0.0577417	-0.0476812	-0.123584	-0.180388
Years_of_experience	-0.0724116	-0.05431	-0.0884969	-0.120322	0.0865381	-0.0160073	0.00988374	0.00887237	0.0604519	-0.0958134	0.9584		0.977883	0.350921	-0.0504855	-0.0389423	-0.0915617	-0.197968
Shift_work_experience	-0.088695	-0.0384461	-0.0839602	-0.123369	0.0788207	-0.0211395	-0.0262678	-0.0106371	0.0335837	-0.118678	0.940555	0.977883		0.35556	-0.0533525	-0.029259	-0.0905054	-0.192779
BMI	0.0174829	0.0107379	0.00234971	0.0181748	-0.0521025	-0.030835	-0.0592348	-0.0750696	-0.0322389	-0.109924	0.35894	0.350921	0.35556		-0.122387	0.0276504	-0.0631201	-0.136309
PSQI_score	0.0370274	0.0935501	0.106442	0.107431	0.0159496	0.093147	0.0410953	0.0962877	0.0355492	0.100481	-0.0577417	-0.0504855	-0.0533525	-0.122387		0.560392	-0.0109057	0.355593
PHQ_9_score	0.0346091	0.0486862	0.0649154	0.0732216	0.00282657	0.0519518	-0.0447739	0.0107371	-0.00673645	0.0244898	-0.0476812	-0.0389423	-0.029259	0.0276504	0.560392		-0.17909	0.412309
FR_score	0.102968	0.0186787	0.0597948	0.105006	-0.084763	-0.0173195	0.03569	-0.0523996	-0.0388055	0.0184247	-0.123584	-0.0915617	-0.0905054	-0.0631201	-0.0109057	-0.17909		-0.113931
LV_score	0.0557528	0.0237607	0.0654181	0.0590904	0.0620785	0.111868	0.0388545	0.0389666	0.064403	0.106631	-0.180388	-0.197968	-0.192779	-0.136309	0.355593	0.412309	-0.113931
Notes:PSQI, Pittsburgh Sleep Quality Index (sleep quality); PHQ-9, Patient Health Questionnaire-9 (depression); FR, Flexible-rigid; LV, Languid-vigorous; BMI,Body Mass Index

## Sheet: Table S2b
Table S2b P-values Matrix for Correlation Analysis of Study Variables
Variables	Total_night_shift_count	Total_evening_shift_count	Total_shift_count	Shift_work_hours	Day_work_hours	Total_work_hours	Day_workload	Shift_workload	Day_workload_exposure	Shift_workload_exposure	age	years_of_experience	shift_work_experience	BMI	PSQI_score	PHQ_9_score	FR_score	LV_score
Total_night_shift_count		0.794678	1.15324e-15	1.82506e-51	8.72484e-10	0.00125892	0.398626	0.104528	0.00524897	0.000245833	0.0875836	0.220526	0.133195	0.767668	0.531409	0.558577	0.081078	0.345796
Total_evening_shift_count	0.794678		3.30249e-82	2.90513e-25	3.50713e-14	0.395907	1.16026e-20	2.59765e-27	7.3306e-26	6.00526e-16	0.391647	0.358441	0.515786	0.856022	0.113155	0.410435	0.752278	0.688025
Total_shift_count	1.15324e-15	3.30249e-82		1.16475e-89	6.28285e-22	0.219994	1.25588e-15	1.4174e-21	6.30497e-24	3.61948e-05	0.0856902	0.134068	0.155269	0.96833	0.0712852	0.272197	0.3119	0.268493
Shift_work_hours	1.82506e-51	2.90513e-25	1.16475e-89		1.79424e-23	0.00768201	1.62035e-07	4.95276e-11	9.59028e-15	0.521621	0.0134792	0.0413038	0.0363901	0.758752	0.0686829	0.215393	0.0752085	0.317645
Day_work_hours	8.72484e-10	3.50713e-14	6.28285e-22	1.79424e-23		5.63533e-42	2.45699e-08	8.7669e-14	4.13647e-37	5.4031e-06	0.0900872	0.142931	0.18224	0.378338	0.787535	0.961908	0.151343	0.293747
Total_work_hours	0.00125892	0.395907	0.219994	0.00768201	5.63533e-42		0.0201738	0.000591199	1.32243e-12	5.00228e-07	0.696939	0.786784	0.72092	0.602272	0.114724	0.379721	0.769778	0.0579378
Day_workload	0.398626	1.16026e-20	1.25588e-15	1.62035e-07	2.45699e-08	0.0201738		2.28927e-61	1.62508e-96	4.28079e-47	0.941405	0.869687	0.662783	0.325088	0.494988	0.457155	0.553463	0.518824
Shift_workload	0.104528	2.59765e-27	1.4174e-21	4.95276e-11	8.7669e-14	0.000591199	2.28927e-61		8.06383e-57	5.87006e-89	0.877372	0.88292	0.859852	0.212111	0.109172	0.858548	0.384116	0.517618
Day_workload_exposure	0.00524897	7.3306e-26	6.30497e-24	9.59028e-15	4.13647e-37	1.32243e-12	1.62508e-96	8.06383e-57		1.17674e-35	0.471528	0.315228	0.577127	0.592479	0.55503	0.910971	0.519352	0.284581
Shift_workload_exposure	0.000245833	6.00526e-16	3.61948e-05	0.521621	5.4031e-06	5.00228e-07	4.28079e-47	5.87006e-89	1.17674e-35		0.0988478	0.110936	0.04806	0.0672358	0.0945154	0.68434	0.759725	0.0759062
Age	0.0875836	0.391647	0.0856902	0.0134792	0.0900872	0.696939	0.941405	0.877372	0.471528	0.0988478		9.21686e-158	3.73422e-136	3.49035e-10	0.328836	0.420176	0.0360633	0.00211764
Years_of_experience	0.220526	0.358441	0.134068	0.0413038	0.142931	0.786784	0.869687	0.88292	0.315228	0.110936	9.21686e-158		2.16376e-196	9.05043e-10	0.393335	0.510379	0.121056	0.000728788
Shift_work_experience	0.133195	0.515786	0.155269	0.0363901	0.18224	0.72092	0.662783	0.859852	0.577127	0.04806	3.73422e-136	2.16376e-196		5.23228e-10	0.366989	0.620962	0.125425	0.00100818
BMI	0.767668	0.856022	0.96833	0.758752	0.378338	0.602272	0.325088	0.212111	0.592479	0.0672358	3.49035e-10	9.05043e-10	5.23228e-10		0.0379161	0.640291	0.285706	0.0206687
PSQI_score	0.531409	0.113155	0.0712852	0.0686829	0.787535	0.114724	0.494988	0.109172	0.55503	0.0945154	0.328836	0.393335	0.366989	0.0379161		3.25449e-25	0.853797	5.21188e-10
PHQ_9_score	0.558577	0.410435	0.272197	0.215393	0.961908	0.379721	0.457155	0.858548	0.910971	0.68434	0.420176	0.510379	0.620962	0.640291	3.25449e-25		0.00228274	3.01555e-13
FR_score	0.081078	0.752278	0.3119	0.0752085	0.151343	0.769778	0.553463	0.384116	0.519352	0.759725	0.0360633	0.121056	0.125425	0.285706	0.853797	0.00228274		0.0534379
LV_score	0.345796	0.688025	0.268493	0.317645	0.293747	0.0579378	0.518824	0.517618	0.284581	0.0759062	0.00211764	0.000728788	0.00100818	0.0206687	5.21188e-10	3.01555e-13	0.0534379
Notes:PSQI, Pittsburgh Sleep Quality Index (sleep quality); PHQ-9, Patient Health Questionnaire-9 (depression); FR, Flexible-rigid; LV, Languid-vigorous; BMI, Body Mass Index; NPR, Nurse-to-Patient Ratio

## Sheet: Table S3
Table S3. Variance inflation factors for variables included in the GLMs
Variable	VIF (GLM for PSQI score)	VIF (GLM for PHQ-9 score)
PHQ-9 score	1.28	/
PSQI score	/	1.18
LV score	1.32	1.23
FR score	1.07	1.05
Age	1.23	1.09
Total night shift count	3	3
Shift work hours	3.75	3.76
Shift workload exposure	3.02	3.01
Day workload exposure	3.66	3.66
BMI	1.17	/
Notes: PSQI, Pittsburgh Sleep Quality Index (sleep quality); PHQ-9, Patient Health Questionnaire-9 (depression); FR, Flexible–Rigid; LV, Languid–Vigorous; BMI, Body Mass Index; VIF, Variance Inflation Factor; GLM, Generalized Linear Model.

## Sheet: Table S4
	Table S4 GLMs for PSQI and PHQ-9 Scores with Interaction Terms Involving Total Night Shift Count and Shift Workload Exposure
	Variables	β	std err	z	P-value	95% CI Lower	95% CI Upper
	PSQI score (Model 3):
	Intercept	2.1098	0.083	25.57	0	1.948	2.272
	Gender (Female=1)	-0.0589	0.087	-0.679	0.497	-0.229	0.111
	PHQ-9 Score	0.251	0.026	9.764	0	0.201	0.301
	Total Night Shift Count	-0.0535	0.04	-1.353	0.176	-0.131	0.024
	PHQ-9 × Total Night Shift Count	-0.0295	0.023	-1.286	0.199	-0.074	0.015
	LV Score	0.062	0.026	2.426	0.015	0.012	0.112
	PHQ-9 × LV Score	-0.0369	0.021	-1.738	0.082	-0.078	0.005
	LV × Total Night Shift Count	0.0241	0.025	0.953	0.341	-0.025	0.074
	Shift Work Hours	0.0976	0.046	2.128	0.033	0.008	0.187
	Age	0.0238	0.025	0.958	0.338	-0.025	0.073
	BMI	-0.0563	0.025	-2.24	0.025	-0.106	-0.007
	FR Score	0.0418	0.023	1.852	0.064	-0.002	0.086
	Shift Workload Exposure	-0.0002	0.041	-0.006	0.995	-0.081	0.08
	Day Workload Exposure	0.0625	0.044	1.41	0.158	-0.024	0.149
	PSQI score (Model 4):
	Intercept	2.0915	0.083	25.194	0	1.929	2.254
	Gender (Female=1)	-0.0411	0.087	-0.472	0.637	-0.212	0.13
	PHQ-9 Score	0.2474	0.026	9.668	0	0.197	0.298
	Shift Workload Exposure	0.0002	0.041	0.006	0.996	-0.08	0.081
	PHQ-9 × Shift Workload Exposure	-0.0025	0.029	-0.086	0.931	-0.059	0.054
	LV Score	0.0587	0.025	2.325	0.02	0.009	0.108
	PHQ-9 × LV Score	-0.0384	0.021	-1.85	0.064	-0.079	0.002
	LV Score × Shift Workload Exposure	0.0277	0.026	1.08	0.28	-0.023	0.078
	Total Night Shift Count	-0.052	0.04	-1.306	0.192	-0.13	0.026
	Shift Work Hours	0.0954	0.046	2.091	0.037	0.006	0.185
	Age	0.0288	0.025	1.161	0.245	-0.02	0.077
	BMI	-0.0552	0.025	-2.196	0.028	-0.104	-0.006
	Daytime Workload Exposure	0.063	0.044	1.418	0.156	-0.024	0.15
	FR Score	0.0419	0.023	1.857	0.063	-0.002	0.086
	PHQ-9 score (Model 5):
	Intercept	1.7978	0.109	16.461	0	1.584	2.012
	Gender (Female=1)	0.0918	0.115	0.799	0.424	-0.133	0.317
	PSQI Score	0.3156	0.034	9.337	0	0.249	0.382
	FR Score	-0.1278	0.031	-4.103	0	-0.189	-0.067
	PSQI × FR Score	0.0935	0.028	3.338	0.001	0.039	0.148
	LV Score	0.1523	0.034	4.443	0	0.085	0.219
	PSQI × LV Score	-0.0013	0.03	-0.042	0.966	-0.061	0.058
	Total Night Shift Count	0.0134	0.055	0.244	0.807	-0.095	0.122
	PSQI × Total Night Shift Count	0.0168	0.031	0.545	0.585	-0.044	0.077
	FR Score × Total Night Shift Count	-0.04	0.032	-1.237	0.216	-0.103	0.023
	LV Score × Total Night Shift Count	0.0551	0.034	1.64	0.101	-0.011	0.121
	Age	0.0124	0.032	0.382	0.702	-0.051	0.076
	Shift Work Hours	-0.0519	0.064	-0.814	0.416	-0.177	0.073
	Shift Workload Exposure	0.0065	0.057	0.114	0.909	-0.105	0.118
	Day Workload Exposure	-0.0796	0.061	-1.296	0.195	-0.2	0.041
	PHQ-9 score (Model 6):
	Intercept	1.7937	0.111	16.225	0	1.577	2.01
	C(gender)[T.2]	0.0897	0.116	0.771	0.441	-0.138	0.318
	PSQI score	0.3186	0.034	9.409	0	0.252	0.385
	FR score	-0.1264	0.031	-4.061	0	-0.187	-0.065
	PSQI score × FR score	0.0908	0.028	3.219	0.001	0.036	0.146
	LV score	0.1446	0.034	4.241	0	0.078	0.211
	PSQI score × LV score	0.0026	0.03	0.086	0.931	-0.056	0.062
	Shift workload exposure	-0.0223	0.057	-0.388	0.698	-0.135	0.09
	PSQI score × Shift workload exposure	0.0707	0.039	1.823	0.068	-0.005	0.147
	FR score × Shift workload exposure	-0.0554	0.033	-1.676	0.094	-0.12	0.009
	LV score × Shift workload exposure	-0.0179	0.036	-0.503	0.615	-0.088	0.052
	Age	0.0003	0.032	0.01	0.992	-0.063	0.063
	Total night shift count	0.042	0.054	0.772	0.44	-0.065	0.149
	Shift work hours	-0.0651	0.063	-1.03	0.303	-0.189	0.059
	Day workload exposure	-0.0559	0.062	-0.894	0.371	-0.178	0.067
	Notes: GLMs, Generalized linear models; PSQI, Pittsburgh Sleep Quality Index (sleep quality); PHQ-9, Patient Health Questionnaire-9 (depression); FR, Flexible-rigid; LV, Languid-vigorous; CI, Confidence Interval; Pseudo R-squ. (CS): Cox & Snell pseudo R-squared, a measure of model fit for generalized linear models; Model 3: Pseudo R-squ. (CS):0.4364 AIC: 1378.24 BIC: 1428.93; Model 4: Pseudo R-sq…

## Sheet: Figure S1
	Figure S1a. Q–Q plot of Pearson residuals for the GLM predicting PSQI score.												Figure S1b. Q–Q plot of Pearson residuals for the GLM predicting PHQ-9 score.

## Sheet: Figure S2
	Figure S2. Monte Carlo simulation of sleep quality and depressive symptom trajectories with an alternative smoothing factor (α = 0.4). Simulated trajectories across three circadian rhythm adaptability profiles—moderate (M1/M2)(Figure S2A), high (H1/H2)(Figure S2B), and low (L1/L2)(Figure S2C)—under varying 4-week shift work demand conditions. Compared with the baseline smoothing factor (α = 0.2, …
